# Supplementary material for: 8-Chloro-6-iodo-2-phenyl­chromeno[4,3-c]pyrazol-4(2H)-one N,N-dimethyl­formamide monosolvate
Source: Acta Crystallogr Sect E Struct Rep Online. 2011 Jun 18;67(Pt 7):o1692. doi: 10.1107/S1600536811022070 (PMC3151794; doi:10.1107/S1600536811022070)
Supplement: Supplementary file 1 [file e-67-o1692-sup1.cif]

##############################################################################
#                                                                            #
# This CIF contains the data in a paper accepted for publication in          #
# Acta Crystallographica Section E. It conforms to the requirements of       #
# Notes for Authors for Acta Crystallographica Section E, and has been       #
# peer reviewed under the auspices of the IUCr Commission on Journals.       #
#                                                                            #
# Full details of the Crystallographic Information File format               #
# are given in the paper "The Crystallographic Information File (CIF):       #
# a New Standard Archive File for Crystallography" by S. R. Hall, F. H.      #
# Allen and I. D. Brown [Acta Cryst. (1991), A47, 655-685].                  #
#                                                                            #
# The current version of the core CIF dictionary is obtainable from          #
# ftp://ftp.iucr.org/pub/cif_core.dic.                                       #
#                                                                            #
# Software is freely available for graphical display of the structure(s)     #
# in this CIF. For information consult the CIF software page                 #
# http://www.iucr.org/resources/cif/software.                                #
#                                                                            #
# This file may be used for bona fide research purposes within the           #
# scientific community so long as proper attribution is given to the journal # 
# article from which it was obtained.                                        #
#                                                                            #
##############################################################################
data_I
_audit_creation_method     SHELXL-97
_chemical_name_systematic
;
8-Chloro-6-iodo-2-phenylchromeno[4,3-<i>c</i>]pyrazol-4(2<i>H</i>)-one
<i>N</i>,<i>N</i>-dimethylformamide monosolvate
;
_chemical_name_common     ?
_chemical_formula_moiety     'C16 H8 Cl I N2 O2, C3 H7 N O'
_chemical_formula_sum     'C19 H15 Cl I N3 O3'
_chemical_formula_iupac     'C16 H8 Cl I N2 O2, C3 H7 N O'
_chemical_formula_weight     495.69
_chemical_melting_point     ?
_symmetry_cell_setting     triclinic
_symmetry_space_group_name_H-M     'P -1'
_symmetry_space_group_name_Hall     '-P 1'
loop_
    _symmetry_equiv_pos_as_xyz
    'x, y, z'
    '-x, -y, -z'
_cell_length_a     7.7297(5)
_cell_length_b     11.5196(2)
_cell_length_c     12.0326(3)
_cell_angle_alpha     118.4840(10)
_cell_angle_beta     99.8410(10)
_cell_angle_gamma     90.9680(10)
_cell_volume     921.86(7)
_cell_formula_units_Z     2
_cell_measurement_reflns_used     4487
_cell_measurement_theta_min     2.69
_cell_measurement_theta_max     30.31
_cell_measurement_temperature     100(2)
_exptl_crystal_description     needle
_exptl_crystal_colour     colorless
_exptl_crystal_size_max     0.30
_exptl_crystal_size_mid     0.10
_exptl_crystal_size_min     0.02
_exptl_crystal_density_diffrn     1.786
_exptl_crystal_density_meas     ?
_exptl_crystal_density_method     'not measured'
_exptl_crystal_F_000     488
_exptl_absorpt_coefficient_mu     1.907
_exptl_absorpt_correction_type     multi-scan
_exptl_absorpt_process_details     '(SADABS; Sheldrick, 1996)'
_exptl_absorpt_correction_T_min     0.5984
_exptl_absorpt_correction_T_max     0.9628
_exptl_special_details
;
;
_diffrn_ambient_temperature     100(2)
_diffrn_radiation_type     MoK\a
_diffrn_radiation_wavelength     0.71073
_diffrn_radiation_source     'fine-focus sealed tube'
_diffrn_radiation_monochromator     graphite
_diffrn_measurement_device_type     'Bruker APEXII CCD'
_diffrn_measurement_method     '\f and \w scans'
_diffrn_detector_area_resol_mean     ?
_diffrn_reflns_number     7205
_diffrn_reflns_av_R_equivalents     0.0211
_diffrn_reflns_av_sigmaI/netI     0.0315
_diffrn_reflns_theta_min     2.02
_diffrn_reflns_theta_max     25.50
_diffrn_reflns_theta_full     25.50
_diffrn_measured_fraction_theta_max     0.986
_diffrn_measured_fraction_theta_full     0.986
_diffrn_reflns_limit_h_min     -9
_diffrn_reflns_limit_h_max     9
_diffrn_reflns_limit_k_min     -13
_diffrn_reflns_limit_k_max     13
_diffrn_reflns_limit_l_min     -13
_diffrn_reflns_limit_l_max     14
_refine_special_details
;
Refinement of <i>F</i>^2^ against ALL reflections. The weighted <i>R</i>-factor
<i>wR</i> and goodness of fit <i>S</i> are based on <i>F</i>^2^, conventional
<i>R</i>-factors <i>R</i> are based on <i>F</i>, with <i>F</i> set to zero for
negative <i>F</i>^2^. The threshold expression of <i>F</i>^2^ >
\s(<i>F</i>^2^) is used only for calculating <i>R</i>-factors(gt) <i>etc</i>.
and is not relevant to the choice of reflections for refinement.
<i>R</i>-factors based on <i>F</i>^2^ are statistically about twice as large
as those based on <i>F</i>, and <i>R</i>- factors based on ALL data will be
even larger.
;
_reflns_number_total     3392
_reflns_number_gt     3075
_reflns_threshold_expression     >2sigma(I)
_refine_ls_structure_factor_coef     Fsqd
_refine_ls_matrix_type     full
_refine_ls_R_factor_all     0.0275
_refine_ls_R_factor_gt     0.0228
_refine_ls_wR_factor_gt     0.0511
_refine_ls_wR_factor_ref     0.0523
_refine_ls_goodness_of_fit_ref     1.099
_refine_ls_restrained_S_all     1.099
_refine_ls_number_reflns     3392
_refine_ls_number_parameters     246
_refine_ls_number_restraints     0
_refine_ls_hydrogen_treatment     constr
_refine_ls_weighting_scheme     calc
_refine_ls_weighting_details
                 'calc w=1/[\s^2^(Fo^2^)+(0.0269P)^2^] where P=(Fo^2^+2Fc^2^)/3'
_atom_sites_solution_hydrogens     geom
_atom_sites_solution_primary     direct
_atom_sites_solution_secondary     difmap
_refine_ls_shift/su_max     0.003
_refine_ls_shift/su_mean     0.000
_refine_diff_density_max     0.581
_refine_diff_density_min     -0.555
_refine_ls_extinction_method     none
_refine_ls_extinction_coef     ?
loop_
    _atom_type_symbol
    _atom_type_description
    _atom_type_scat_dispersion_real
    _atom_type_scat_dispersion_imag
    _atom_type_scat_source
    'C' 'C' 0.0033 0.0016
                         'International Tables Vol C Tables 4.2.6.8 and 6.1.1.4'
    'Cl' 'Cl' 0.1484 0.1585
                         'International Tables Vol C Tables 4.2.6.8 and 6.1.1.4'
    'I' 'I' -0.4742 1.8119
                         'International Tables Vol C Tables 4.2.6.8 and 6.1.1.4'
    'N' 'N' 0.0061 0.0033
                         'International Tables Vol C Tables 4.2.6.8 and 6.1.1.4'
    'O' 'O' 0.0106 0.0060
                         'International Tables Vol C Tables 4.2.6.8 and 6.1.1.4'
    'H' 'H' 0.0000 0.0000
                         'International Tables Vol C Tables 4.2.6.8 and 6.1.1.4'
_computing_data_collection     'APEX2 (Bruker, 2007)'
_computing_cell_refinement     'SAINT (Bruker, 2007)'
_computing_data_reduction     'SAINT (Bruker, 2007)'
_computing_structure_solution     'SHELXS97 (Sheldrick, 2008)'
_computing_structure_refinement     'SHELXL97 (Sheldrick, 2008)'
_computing_molecular_graphics     'X-Seed (Barbour, 2001)'
_computing_publication_material
                        'SHELXL97 (Sheldrick, 2008) and publCIF (Westrip, 2010)'
loop_
    _atom_site_type_symbol
    _atom_site_label
    _atom_site_fract_x
    _atom_site_fract_y
    _atom_site_fract_z
    _atom_site_U_iso_or_equiv
    _atom_site_adp_type
    _atom_site_calc_flag
    _atom_site_refinement_flags
    _atom_site_occupancy
    _atom_site_symmetry_multiplicity
    _atom_site_disorder_assembly
    _atom_site_disorder_group
    I I1 -0.11384(2) 1.169294(17) 0.628935(17) 0.01600(7) Uani d . 1 1 . .
    Cl Cl1 -0.02765(10) 1.45032(7) 1.17754(7) 0.02134(15) Uani d . 1 1 . .
    O O1 0.0778(2) 0.97585(17) 0.70964(18) 0.0149(4) Uani d . 1 1 . .
    O O2 0.1906(3) 0.78881(18) 0.60164(18) 0.0198(4) Uani d . 1 1 . .
    N N1 0.2949(3) 0.9833(2) 1.0488(2) 0.0135(5) Uani d . 1 1 . .
    N N2 0.3677(3) 0.8654(2) 0.9952(2) 0.0123(5) Uani d . 1 1 . .
    C C1 0.0571(3) 1.0858(2) 0.8236(2) 0.0127(5) Uani d . 1 1 . .
    C C2 -0.0335(3) 1.1827(3) 0.8102(3) 0.0147(6) Uani d . 1 1 . .
    C C3 -0.0607(3) 1.2950(3) 0.9203(3) 0.0146(6) Uani d . 1 1 . .
    H H3 -0.1242 1.3617 0.9128 0.017 Uiso calc R 1 1 . .
    C C4 0.0055(3) 1.3084(3) 1.0406(3) 0.0153(6) Uani d . 1 1 . .
    C C5 0.0988(3) 1.2139(3) 1.0556(3) 0.0148(6) Uani d . 1 1 . .
    H H5 0.1450 1.2260 1.1393 0.018 Uiso calc R 1 1 . .
    C C6 0.1240(3) 1.1004(3) 0.9457(3) 0.0130(5) Uani d . 1 1 . .
    C C7 0.2193(3) 0.9941(3) 0.9470(3) 0.0127(5) Uani d . 1 1 . .
    C C8 0.2419(3) 0.8862(3) 0.8304(3) 0.0142(5) Uani d . 1 1 . .
    C C9 0.1744(3) 0.8750(3) 0.7064(3) 0.0144(6) Uani d . 1 1 . .
    C C10 0.3400(3) 0.8053(3) 0.8657(3) 0.0142(5) Uani d . 1 1 . .
    H H10 0.3796 0.7239 0.8098 0.017 Uiso calc R 1 1 . .
    C C11 0.4601(3) 0.8195(3) 1.0783(3) 0.0139(5) Uani d . 1 1 . .
    C C12 0.4788(3) 0.8972(3) 1.2102(3) 0.0163(6) Uani d . 1 1 . .
    H H12 0.4323 0.9804 1.2456 0.020 Uiso calc R 1 1 . .
    C C13 0.5671(4) 0.8521(3) 1.2909(3) 0.0186(6) Uani d . 1 1 . .
    H H13 0.5817 0.9050 1.3820 0.022 Uiso calc R 1 1 . .
    C C14 0.6333(3) 0.7306(3) 1.2387(3) 0.0190(6) Uani d . 1 1 . .
    H H14 0.6921 0.6996 1.2939 0.023 Uiso calc R 1 1 . .
    C C15 0.6140(4) 0.6541(3) 1.1063(3) 0.0187(6) Uani d . 1 1 . .
    H H15 0.6606 0.5711 1.0709 0.022 Uiso calc R 1 1 . .
    C C16 0.5267(3) 0.6980(3) 1.0246(3) 0.0170(6) Uani d . 1 1 . .
    H H16 0.5131 0.6456 0.9336 0.020 Uiso calc R 1 1 . .
    O O3 0.5295(3) 0.5613(2) 0.70310(19) 0.0253(5) Uani d . 1 1 . .
    N N3 0.3732(3) 0.3775(2) 0.5253(2) 0.0204(5) Uani d . 1 1 . .
    C C17 0.5161(4) 0.4454(3) 0.6173(3) 0.0228(7) Uani d . 1 1 . .
    H H17 0.6171 0.3993 0.6162 0.027 Uiso calc R 1 1 . .
    C C18 0.3726(4) 0.2405(3) 0.4280(3) 0.0292(7) Uani d . 1 1 . .
    H H18A 0.4855 0.2090 0.4459 0.044 Uiso calc R 1 1 . .
    H H18B 0.3559 0.2342 0.3426 0.044 Uiso calc R 1 1 . .
    H H18C 0.2759 0.1854 0.4295 0.044 Uiso calc R 1 1 . .
    C C19 0.2124(4) 0.4393(3) 0.5173(3) 0.0274(7) Uani d . 1 1 . .
    H H19A 0.2335 0.5340 0.5816 0.041 Uiso calc R 1 1 . .
    H H19B 0.1176 0.3961 0.5341 0.041 Uiso calc R 1 1 . .
    H H19C 0.1779 0.4295 0.4307 0.041 Uiso calc R 1 1 . .
loop_
    _atom_site_aniso_label
    _atom_site_aniso_U_11
    _atom_site_aniso_U_22
    _atom_site_aniso_U_33
    _atom_site_aniso_U_12
    _atom_site_aniso_U_13
    _atom_site_aniso_U_23
    I1 0.01706(10) 0.01850(10) 0.01258(10) 0.00408(7) 0.00108(7) 0.00823(8)
    Cl1 0.0319(4) 0.0175(3) 0.0138(3) 0.0083(3) 0.0068(3) 0.0061(3)
    O1 0.0175(9) 0.0147(9) 0.0114(10) 0.0039(8) 0.0018(8) 0.0057(8)
    O2 0.0308(11) 0.0178(10) 0.0112(10) 0.0104(9) 0.0056(9) 0.0068(9)
    N1 0.0135(11) 0.0133(11) 0.0135(12) 0.0010(9) 0.0012(9) 0.0068(10)
    N2 0.0122(11) 0.0120(11) 0.0130(12) 0.0005(9) 0.0010(9) 0.0069(10)
    C1 0.0121(13) 0.0131(13) 0.0099(13) -0.0015(10) 0.0019(11) 0.0035(11)
    C2 0.0121(13) 0.0180(14) 0.0150(15) 0.0005(11) 0.0017(11) 0.0093(12)
    C3 0.0130(13) 0.0156(14) 0.0168(15) 0.0031(11) 0.0037(11) 0.0090(12)
    C4 0.0169(13) 0.0127(13) 0.0145(14) 0.0010(11) 0.0051(12) 0.0047(12)
    C5 0.0177(14) 0.0163(13) 0.0102(14) -0.0004(11) 0.0014(11) 0.0070(12)
    C6 0.0103(12) 0.0152(13) 0.0149(14) 0.0006(10) 0.0029(11) 0.0084(12)
    C7 0.0131(12) 0.0139(13) 0.0119(14) -0.0030(10) 0.0027(11) 0.0069(11)
    C8 0.0159(13) 0.0151(13) 0.0120(14) -0.0002(11) 0.0014(11) 0.0074(11)
    C9 0.0132(13) 0.0165(14) 0.0146(15) 0.0006(11) 0.0009(11) 0.0092(12)
    C10 0.0168(13) 0.0134(13) 0.0123(14) 0.0002(11) 0.0034(11) 0.0060(11)
    C11 0.0095(12) 0.0173(14) 0.0177(15) -0.0024(10) -0.0011(11) 0.0121(12)
    C12 0.0171(14) 0.0175(14) 0.0143(14) 0.0007(11) 0.0023(12) 0.0080(12)
    C13 0.0180(14) 0.0265(15) 0.0121(14) -0.0012(12) -0.0003(12) 0.0112(13)
    C14 0.0144(13) 0.0268(16) 0.0221(16) -0.0032(12) -0.0029(12) 0.0191(14)
    C15 0.0155(13) 0.0162(14) 0.0256(17) -0.0015(11) -0.0003(12) 0.0127(13)
    C16 0.0189(14) 0.0159(14) 0.0162(15) 0.0015(11) 0.0008(12) 0.0088(12)
    O3 0.0324(12) 0.0209(11) 0.0172(11) 0.0065(9) 0.0037(10) 0.0053(10)
    N3 0.0241(13) 0.0185(12) 0.0163(13) 0.0046(10) 0.0033(11) 0.0068(11)
    C17 0.0267(16) 0.0267(17) 0.0217(17) 0.0097(13) 0.0093(14) 0.0155(15)
    C18 0.0326(18) 0.0234(16) 0.0236(18) 0.0047(14) 0.0034(15) 0.0059(14)
    C19 0.0230(16) 0.0296(17) 0.0278(18) 0.0081(13) 0.0046(14) 0.0126(15)
_geom_special_details
;
All e.s.d.'s (except the e.s.d. in the dihedral angle between two l.s. planes)
are estimated using the full covariance matrix. The cell e.s.d.'s are taken
into account individually in the estimation of e.s.d.'s in distances, angles
and torsion angles; correlations between e.s.d.'s in cell parameters are only
used when they are defined by crystal symmetry. An approximate (isotropic)
treatment of cell e.s.d.'s is used for estimating e.s.d.'s involving l.s.
planes.
;
loop_
    _geom_bond_atom_site_label_1
    _geom_bond_atom_site_label_2
    _geom_bond_site_symmetry_2
    _geom_bond_distance
    _geom_bond_publ_flag
    I1 C2 . 2.092(3) ?
    Cl1 C4 . 1.744(3) ?
    O1 C9 . 1.380(3) ?
    O1 C1 . 1.391(3) ?
    O2 C9 . 1.206(3) ?
    N1 C7 . 1.327(3) ?
    N1 N2 . 1.375(3) ?
    N2 C10 . 1.344(3) ?
    N2 C11 . 1.436(3) ?
    C1 C2 . 1.387(4) ?
    C1 C6 . 1.398(4) ?
    C2 C3 . 1.394(4) ?
    C3 C4 . 1.383(4) ?
    C3 H3 . 0.9500 ?
    C4 C5 . 1.381(4) ?
    C5 C6 . 1.394(4) ?
    C5 H5 . 0.9500 ?
    C6 C7 . 1.445(4) ?
    C7 C8 . 1.404(4) ?
    C8 C10 . 1.383(4) ?
    C8 C9 . 1.437(4) ?
    C10 H10 . 0.9500 ?
    C11 C12 . 1.380(4) ?
    C11 C16 . 1.384(4) ?
    C12 C13 . 1.395(4) ?
    C12 H12 . 0.9500 ?
    C13 C14 . 1.383(4) ?
    C13 H13 . 0.9500 ?
    C14 C15 . 1.383(4) ?
    C14 H14 . 0.9500 ?
    C15 C16 . 1.392(4) ?
    C15 H15 . 0.9500 ?
    C16 H16 . 0.9500 ?
    O3 C17 . 1.227(3) ?
    N3 C17 . 1.335(4) ?
    N3 C18 . 1.449(4) ?
    N3 C19 . 1.454(4) ?
    C17 H17 . 0.9500 ?
    C18 H18A . 0.9800 ?
    C18 H18B . 0.9800 ?
    C18 H18C . 0.9800 ?
    C19 H19A . 0.9800 ?
    C19 H19B . 0.9800 ?
    C19 H19C . 0.9800 ?
loop_
    _geom_angle_atom_site_label_1
    _geom_angle_atom_site_label_2
    _geom_angle_atom_site_label_3
    _geom_angle_site_symmetry_1
    _geom_angle_site_symmetry_3
    _geom_angle
    _geom_angle_publ_flag
    C9 O1 C1 . . 123.4(2) ?
    C7 N1 N2 . . 103.4(2) ?
    C10 N2 N1 . . 113.3(2) ?
    C10 N2 C11 . . 127.5(2) ?
    N1 N2 C11 . . 119.2(2) ?
    C2 C1 O1 . . 116.1(2) ?
    C2 C1 C6 . . 121.0(2) ?
    O1 C1 C6 . . 122.9(2) ?
    C1 C2 C3 . . 119.2(2) ?
    C1 C2 I1 . . 121.04(19) ?
    C3 C2 I1 . . 119.61(19) ?
    C4 C3 C2 . . 119.4(2) ?
    C4 C3 H3 . . 120.3 ?
    C2 C3 H3 . . 120.3 ?
    C5 C4 C3 . . 122.1(3) ?
    C5 C4 Cl1 . . 119.1(2) ?
    C3 C4 Cl1 . . 118.8(2) ?
    C4 C5 C6 . . 118.8(3) ?
    C4 C5 H5 . . 120.6 ?
    C6 C5 H5 . . 120.6 ?
    C5 C6 C1 . . 119.5(2) ?
    C5 C6 C7 . . 124.8(2) ?
    C1 C6 C7 . . 115.7(2) ?
    N1 C7 C8 . . 112.2(2) ?
    N1 C7 C6 . . 127.8(2) ?
    C8 C7 C6 . . 120.0(2) ?
    C10 C8 C7 . . 105.3(2) ?
    C10 C8 C9 . . 131.7(3) ?
    C7 C8 C9 . . 123.0(2) ?
    O2 C9 O1 . . 117.0(2) ?
    O2 C9 C8 . . 128.1(2) ?
    O1 C9 C8 . . 114.8(2) ?
    N2 C10 C8 . . 105.8(2) ?
    N2 C10 H10 . . 127.1 ?
    C8 C10 H10 . . 127.1 ?
    C12 C11 C16 . . 121.5(2) ?
    C12 C11 N2 . . 119.0(2) ?
    C16 C11 N2 . . 119.5(2) ?
    C11 C12 C13 . . 119.1(3) ?
    C11 C12 H12 . . 120.5 ?
    C13 C12 H12 . . 120.5 ?
    C14 C13 C12 . . 120.1(3) ?
    C14 C13 H13 . . 119.9 ?
    C12 C13 H13 . . 119.9 ?
    C15 C14 C13 . . 120.0(3) ?
    C15 C14 H14 . . 120.0 ?
    C13 C14 H14 . . 120.0 ?
    C14 C15 C16 . . 120.5(3) ?
    C14 C15 H15 . . 119.8 ?
    C16 C15 H15 . . 119.8 ?
    C11 C16 C15 . . 118.8(3) ?
    C11 C16 H16 . . 120.6 ?
    C15 C16 H16 . . 120.6 ?
    C17 N3 C18 . . 121.6(2) ?
    C17 N3 C19 . . 121.2(2) ?
    C18 N3 C19 . . 117.2(3) ?
    O3 C17 N3 . . 126.3(3) ?
    O3 C17 H17 . . 116.8 ?
    N3 C17 H17 . . 116.8 ?
    N3 C18 H18A . . 109.5 ?
    N3 C18 H18B . . 109.5 ?
    H18A C18 H18B . . 109.5 ?
    N3 C18 H18C . . 109.5 ?
    H18A C18 H18C . . 109.5 ?
    H18B C18 H18C . . 109.5 ?
    N3 C19 H19A . . 109.5 ?
    N3 C19 H19B . . 109.5 ?
    H19A C19 H19B . . 109.5 ?
    N3 C19 H19C . . 109.5 ?
    H19A C19 H19C . . 109.5 ?
    H19B C19 H19C . . 109.5 ?
loop_
    _geom_hbond_atom_site_label_D
    _geom_hbond_atom_site_label_H
    _geom_hbond_atom_site_label_A
    _geom_hbond_site_symmetry_A
    _geom_hbond_distance_DH
    _geom_hbond_distance_HA
    _geom_hbond_distance_DA
    _geom_hbond_angle_DHA
    C10 H10 O3 . 0.95 2.19 3.122(3) 167
    C16 H16 O3 . 0.95 2.49 3.415(3) 164
data_New_Global_Publ_Block
_journal_date_recd_electronic     2011-05-20
_journal_date_accepted     2011-06-07
_journal_name_full     'Acta Crystallographica, Section E'
_journal_year     2011
_journal_volume     67
_journal_issue      7
_journal_page_first     o1692
_journal_page_last     o1692
_journal_paper_category     QO
_journal_coeditor_code     GO2013
_publ_contact_author_name     'Hamid Khaledi'
_publ_contact_author_address
;
Department of Chemistry, University of Malaya, 50603 Kuala Lumpur, Malaysia
;
_publ_contact_author_email     'khaledi@siswa.um.edu.my'
_publ_contact_author_fax     '603-79674193'
_publ_contact_author_phone     '603-79674246'
_publ_section_title
;
8-Chloro-6-iodo-2-phenylchromeno[4,3-<i>c</i>]pyrazol-4(2<i>H</i>)-one
<i>N</i>,<i>N</i>-dimethylformamide monosolvate
;
loop_
    _publ_author_name
    _publ_author_footnote
    _publ_author_address
    'Lokhande, Pradeep' .
;
Department of Chemistry, University of Pune, Pune 411007, India
;
    'Hasanzadeh, Kamal' .
;
Department of Chemistry, University of Pune, Pune 411007, India
;
    'Khaledi, Hamid' .
;
Department of Chemistry, University of Malaya, 50603 Kuala Lumpur, Malaysia
;
    'Mohd Ali, Hapipah' .
;
Department of Chemistry, University of Malaya, 50603 Kuala Lumpur, Malaysia
;
_publ_section_synopsis     .
