# Supplementary material for: 8-Chloro-6-iodo-2-phenyl­chromeno[4,3-c]pyrazol-4(2H)-one N,N-dimethyl­formamide monosolvate
Source: Acta Crystallogr Sect E Struct Rep Online. 2011 Jun 18;67(Pt 7):o1692. doi: 10.1107/S1600536811022070 (PMC3151794; doi:10.1107/S1600536811022070)
Supplement: Supplementary file 2 [file e-67-o1692-Isup2.hkl]

# 
# h,k,l, Fc-squared, Fo-squared, sigma(Fo-squared) and status flag 
# 
data_I
_shelx_title ' 2' 
_shelx_refln_list_code          4 
_shelx_F_calc_maximum      265.66 
_exptl_crystal_F_000       488.00 
_reflns_d_resolution_high  0.8256 
 
loop_ 
 _symmetry_equiv_pos_as_xyz 
 'x, y, z' 
 '-x, -y, -z' 
 
_cell_length_a     7.7297 
_cell_length_b    11.5196 
_cell_length_c    12.0326 
_cell_angle_alpha 118.484 
_cell_angle_beta   99.841 
_cell_angle_gamma  90.968 
 
_shelx_F_squared_multiplier     1.000 
 
loop_ 
 _refln_index_h 
 _refln_index_k 
 _refln_index_l 
 _refln_F_squared_calc 
 _refln_F_squared_meas 
 _refln_F_squared_sigma 
 _refln_observed_status 
   1   0   0     4764.75     4881.77     44.75 o 
   2   0   0     5720.18     5949.89     57.06 o 
   3   0   0      991.61      991.67     17.91 o 
   4   0   0     3078.51     2899.91     53.63 o 
   5   0   0     1767.85     1681.08     43.81 o 
   6   0   0      120.13      107.34     23.63 o 
   7   0   0       45.05       56.60     22.74 o 
   8   0   0     1314.65     1322.45     48.27 o 
   9   0   0      792.13      867.38     32.81 o 
  -9   1   0      108.07      125.27     23.90 o 
  -8   1   0      444.71      443.58     34.20 o 
  -7   1   0      533.20      530.92     33.62 o 
  -6   1   0       69.34       75.43     16.78 o 
  -5   1   0      936.00      983.32     27.77 o 
  -4   1   0     5009.55     4998.07     64.47 o 
  -3   1   0     4950.47     4775.13     70.88 o 
  -2   1   0    20863.20    21161.00    272.34 o 
  -1   1   0      164.51      164.52     10.06 o 
   0   1   0     4759.21     4801.77    126.70 o 
   1   1   0    10210.73    10457.44    164.96 o 
   2   1   0     4891.08     4861.49     74.45 o 
   3   1   0       11.92       14.81      8.98 o 
   4   1   0      803.13      792.90     29.82 o 
   5   1   0     2812.38     2705.20     55.74 o 
   6   1   0     3261.18     3128.69     99.50 o 
   7   1   0      207.78      246.44     26.83 o 
   8   1   0       64.89      112.96     26.32 o 
   9   1   0      433.31      442.22     27.05 o 
  -9   2   0      754.79      810.36     38.49 o 
  -8   2   0       68.02       45.28     27.58 o 
  -7   2   0      883.76      917.98     27.09 o 
  -6   2   0     1596.06     1591.49     31.80 o 
  -5   2   0     2670.01     2658.30     42.88 o 
  -4   2   0     5211.19     5479.81     69.24 o 
  -3   2   0      889.60      890.29     20.22 o 
  -2   2   0     1253.07     1163.45     26.05 o 
  -1   2   0    12692.66    12962.33    174.66 o 
   0   2   0     2471.10     2534.35     35.08 o 
   1   2   0     7825.97     8175.76    102.97 o 
   2   2   0      880.60      741.00     18.46 o 
   3   2   0     3481.77     3286.28     43.66 o 
   4   2   0     3117.32     3064.17     44.27 o 
   5   2   0      108.26      122.59     24.22 o 
   6   2   0      592.77      570.96     51.80 o 
   7   2   0     1173.06     1206.62     43.93 o 
   8   2   0     1941.41     1863.28     55.28 o 
  -9   3   0     2026.62     2020.53     96.14 o 
  -8   3   0     1169.08     1200.44     38.14 o 
  -7   3   0      337.90      372.12     23.70 o 
  -6   3   0        4.84        0.77     17.65 o 
  -5   3   0     1492.86     1568.26     68.57 o 
  -4   3   0     1683.76     1674.01     39.00 o 
  -3   3   0     3119.41     3396.54     57.96 o 
  -2   3   0      110.71      125.96     12.09 o 
  -1   3   0     4241.36     4165.46     64.02 o 
   0   3   0    13842.87    14084.77    174.45 o 
   1   3   0     3539.82     3569.66     42.56 o 
   2   3   0     1229.99     1236.69     23.61 o 
   3   3   0     2609.53     2634.92     39.21 o 
   4   3   0     3676.79     3611.16     51.07 o 
   5   3   0     1974.20     1903.49     49.86 o 
   6   3   0      197.39      250.46     27.36 o 
   7   3   0      149.72      139.00     26.10 o 
   8   3   0      555.16      581.00     42.11 o 
  -9   4   0       80.91      108.07     48.45 o 
  -8   4   0      789.82      856.07     54.35 o 
  -7   4   0      827.98      888.15     38.08 o 
  -6   4   0      286.41      285.27     24.77 o 
  -5   4   0       11.22       -3.98     14.73 o 
  -4   4   0     3680.18     3770.91     67.46 o 
  -3   4   0     8838.57     9146.00    134.09 o 
  -2   4   0     2963.55     2749.78     49.78 o 
  -1   4   0     2590.40     2689.74     54.41 o 
   0   4   0      969.14      960.78     15.57 o 
   1   4   0     2685.41     2607.69     41.81 o 
   2   4   0     4320.61     4296.59     53.05 o 
   3   4   0     1207.49     1192.25     27.12 o 
   4   4   0      169.44      192.07     23.28 o 
   5   4   0      993.97      926.21     42.79 o 
   6   4   0      871.56      899.18     41.53 o 
   7   4   0       68.25      106.97     27.22 o 
   8   4   0      100.16      101.36     28.32 o 
  -8   5   0      354.55      388.98     49.38 o 
  -7   5   0     1166.48     1208.75     43.06 o 
  -6   5   0     2697.00     2644.23     60.85 o 
  -5   5   0     3622.96     3717.40     72.19 o 
  -4   5   0     1375.95     1345.55     38.18 o 
  -3   5   0      269.54      299.55     20.01 o 
  -2   5   0     1356.70     1176.93     59.25 o 
  -1   5   0     4965.86     5109.42     81.64 o 
   0   5   0     2865.61     2952.69     34.98 o 
   1   5   0      260.12      282.73     14.14 o 
   2   5   0     3186.90     3214.10     43.98 o 
   3   5   0     2451.16     2327.31     65.95 o 
   4   5   0     1155.68     1202.93     55.90 o 
   5   5   0        8.65        9.55     24.17 o 
   6   5   0      415.89      445.79     33.95 o 
   7   5   0      997.82     1015.07     35.83 o 
  -8   6   0     1149.37     1240.35     47.96 o 
  -7   6   0      282.88      294.00     48.82 o 
  -6   6   0        3.39        6.22     18.04 o 
  -5   6   0     1620.29     1600.92     46.38 o 
  -4   6   0     1587.42     1636.63     44.51 o 
  -3   6   0      347.83      381.33     24.24 o 
  -2   6   0        7.34       13.82     13.25 o 
  -1   6   0     1652.97     1567.97     39.20 o 
   0   6   0     3901.54     3845.82     56.15 o 
   1   6   0     2428.33     2389.06     32.91 o 
   2   6   0       73.89       68.57     11.11 o 
   3   6   0      621.82      577.05     38.38 o 
   4   6   0     2534.74     2444.80     53.40 o 
   5   6   0     1325.51     1404.16     64.10 o 
   6   6   0     1118.44     1142.52     43.60 o 
   7   6   0      219.60      199.74     31.30 o 
  -8   7   0      382.34      395.53     33.84 o 
  -7   7   0      824.63      886.31     41.59 o 
  -6   7   0      441.53      533.96     33.99 o 
  -5   7   0        2.22       -7.49     17.71 o 
  -4   7   0     1224.89     1197.06     45.84 o 
  -3   7   0     5173.68     5107.52     90.10 o 
  -2   7   0     1611.51     1611.28     43.89 o 
  -1   7   0     1035.96     1124.50     37.73 o 
   0   7   0     2400.43     2529.72     42.05 o 
   1   7   0     3550.62     3550.74     56.77 o 
   2   7   0     4154.41     4195.27     56.46 o 
   3   7   0     2149.19     2095.29     38.08 o 
   4   7   0      993.68      982.31     27.94 o 
   5   7   0      401.56      377.31     25.35 o 
   6   7   0      466.30      492.62    102.48 o 
  -7   8   0      817.31      839.66     96.52 o 
  -6   8   0      807.85      875.09     41.36 o 
  -5   8   0     1687.71     1629.82     49.54 o 
  -4   8   0      520.76      501.94     43.97 o 
  -3   8   0      846.30      863.30     37.67 o 
  -2   8   0     6610.12     6648.58    159.87 o 
  -1   8   0     4850.65     4888.68    124.47 o 
   0   8   0     1872.77     1850.02     56.64 o 
   1   8   0       31.38       23.17     11.40 o 
   2   8   0       76.05       80.50     13.70 o 
   3   8   0     2379.92     2397.28     41.24 o 
   4   8   0      435.11      439.02     21.57 o 
   5   8   0       61.52       39.66     18.28 o 
  -6   9   0      373.66      382.39     32.38 o 
  -5   9   0      884.54      849.66     40.25 o 
  -4   9   0     2314.76     2362.22     60.54 o 
  -3   9   0      479.44      517.05     32.33 o 
  -2   9   0       89.75       79.90     20.38 o 
  -1   9   0      473.02      574.38     69.69 o 
   0   9   0       95.66      107.32     24.60 o 
   1   9   0      465.00      484.10     19.76 o 
   2   9   0       12.02       15.00     11.15 o 
   3   9   0       78.38       52.78     13.35 o 
   4   9   0     2122.40     2000.11     48.89 o 
   5   9   0     1169.55     1140.32     52.17 o 
  -6  10   0      981.37     1094.86     48.22 o 
  -5  10   0       81.71       75.22     23.77 o 
  -4  10   0      334.13      340.33     39.87 o 
  -3  10   0      921.91     1029.55     90.55 o 
  -2  10   0      563.91      562.80     34.74 o 
  -1  10   0       47.13       44.72     23.85 o 
   0  10   0      101.21      116.27     28.32 o 
   1  10   0      339.75      348.28     28.32 o 
   2  10   0     1766.85     1810.39     85.71 o 
   3  10   0      923.41      958.66     35.53 o 
   4  10   0       48.72       58.62     19.75 o 
  -4  11   0        0.80      -13.68     21.37 o 
  -3  11   0      332.56      386.67     34.66 o 
  -2  11   0     1835.38     1756.79     56.45 o 
  -1  11   0      625.90      655.87     48.45 o 
   0  11   0     1621.30     1571.86     68.57 o 
   1  11   0      347.99      365.31     43.97 o 
   2  11   0      154.42      188.16     25.07 o 
   3  11   0      566.97      611.33     36.17 o 
  -2  12   0       66.09       54.41     29.81 o 
  -1  12   0       37.05       59.62     28.32 o 
   0  12   0      181.43      205.71     33.54 o 
  -2 -12   1       94.09      116.06     24.00 o 
  -1 -12   1        2.81       20.39     26.83 o 
   0 -12   1      578.65      639.47     49.19 o 
   1 -12   1     1497.72     1410.12     66.33 o 
   2 -12   1      932.58      986.79     58.13 o 
   3 -12   1        0.10       16.40     26.83 o 
  -3 -11   1      254.60      301.07     33.54 o 
  -2 -11   1      280.98      298.81     26.95 o 
  -1 -11   1     1030.03     1036.25     51.80 o 
   0 -11   1      277.73      335.39     36.52 o 
   1 -11   1      111.12      122.23     29.07 o 
   2 -11   1     1038.32     1089.64     58.13 o 
   3 -11   1      711.70      687.92     39.04 o 
   4 -11   1       96.80       94.69     25.20 o 
   5 -11   1      238.24      242.75     31.68 o 
  -5 -10   1      731.93      748.29     44.72 o 
  -4 -10   1      182.53      184.60     19.84 o 
  -3 -10   1      149.63      156.02     16.08 o 
  -2 -10   1      434.93      465.32     21.42 o 
  -1 -10   1     1759.66     1777.56     67.08 o 
   0 -10   1     4866.61     4807.98    125.21 o 
   1 -10   1      579.91      650.65     45.46 o 
   2 -10   1        2.86        0.14     18.12 o 
   3 -10   1     1941.01     1983.41     56.21 o 
   4 -10   1     1744.60     1829.81     54.98 o 
   5 -10   1     1563.78     1561.61     52.10 o 
   6 -10   1      105.61      152.02     27.48 o 
  -5  -9   1      540.28      540.35     38.01 o 
  -4  -9   1     1241.49     1187.91     43.24 o 
  -3  -9   1      600.28      579.57     23.33 o 
  -2  -9   1      842.46      856.93     21.24 o 
  -1  -9   1     1062.24     1058.03     23.64 o 
   0  -9   1     3017.15     2899.25     87.20 o 
   1  -9   1     4716.12     4665.63    119.99 o 
   2  -9   1     3750.06     3731.89     75.51 o 
   3  -9   1      220.15      242.51     27.95 o 
   4  -9   1      327.16      320.31     46.58 o 
   5  -9   1      864.15      890.31     40.95 o 
   6  -9   1      583.23      652.73     38.67 o 
   7  -9   1       18.85       24.37     23.94 o 
  -6  -8   1      534.24      430.79     36.52 o 
  -5  -8   1       30.84       37.27     14.77 o 
  -4  -8   1        5.94       15.34     12.70 o 
  -3  -8   1     2212.44     2200.49     33.23 o 
  -2  -8   1     3951.01     3918.21     46.02 o 
  -1  -8   1     1520.51     1468.69     26.81 o 
   0  -8   1      620.60      670.35     22.91 o 
   1  -8   1      132.24      152.91     54.78 o 
   2  -8   1      712.37      702.45     34.20 o 
   3  -8   1      441.63      462.16     34.66 o 
   4  -8   1       39.14       42.00     22.73 o 
   5  -8   1      397.31      448.36     30.83 o 
   6  -8   1     2121.25     2047.20     56.64 o 
   7  -8   1     1782.77     1829.98     55.83 o 
  -7  -7   1       15.00       31.30     23.85 o 
  -6  -7   1      546.42      495.63     37.27 o 
  -5  -7   1     2200.97     2267.23     76.77 o 
  -4  -7   1     2167.36     2079.92     33.00 o 
  -3  -7   1      660.45      629.68     19.82 o 
  -2  -7   1       34.79       36.16      8.83 o 
  -1  -7   1     1761.22     1773.44     39.08 o 
   0  -7   1      746.92      702.46     16.41 o 
   1  -7   1      233.08      246.49     14.74 o 
   2  -7   1      331.43      390.11     56.64 o 
   3  -7   1     5233.47     5393.70     92.71 o 
   4  -7   1     3175.67     3124.96     65.57 o 
   5  -7   1     1394.16     1416.68     66.71 o 
   6  -7   1      405.07      443.35     30.55 o 
   7  -7   1     1282.00     1241.53     45.84 o 
   8  -7   1      907.06      941.37    104.72 o 
  -7  -6   1     1088.31      986.04     49.19 o 
  -6  -6   1      276.08      277.90     59.25 o 
  -5  -6   1       86.47      103.60     14.29 o 
  -4  -6   1     1746.02     1760.31     42.30 o 
  -3  -6   1     1648.49     1546.09     38.40 o 
  -2  -6   1      248.17      256.23     11.42 o 
  -1  -6   1     2111.69     2268.38     31.49 o 
   0  -6   1      850.53      727.68     16.80 o 
   1  -6   1     8796.51     9263.04     89.40 o 
   2  -6   1     2798.57     2761.29     54.50 o 
   3  -6   1      106.76       85.02     16.24 o 
   4  -6   1      110.42      102.93     18.04 o 
   5  -6   1     2173.01     2161.83     57.39 o 
   6  -6   1     2056.64     2143.95     54.00 o 
   7  -6   1       13.34        1.88     20.01 o 
   8  -6   1      365.89      412.00     28.17 o 
  -8  -5   1       43.89       15.65     24.60 o 
  -7  -5   1      429.85      374.89     35.03 o 
  -6  -5   1     1548.91     1539.89     36.37 o 
  -5  -5   1      497.10      495.33     35.07 o 
  -4  -5   1      198.38      221.68     14.91 o 
  -3  -5   1     2525.24     2448.71     45.00 o 
  -2  -5   1     6762.36     6819.85     74.26 o 
  -1  -5   1     5046.38     5019.31     56.03 o 
   0  -5   1      589.80      597.90     17.78 o 
   1  -5   1     1378.18     1454.97     17.90 o 
   2  -5   1     2362.92     2306.90     54.41 o 
   3  -5   1     1975.61     1946.94     76.02 o 
   4  -5   1      304.03      302.00     33.54 o 
   5  -5   1       11.75       14.84     16.54 o 
   6  -5   1      957.24      962.32     42.11 o 
   7  -5   1     2333.95     2323.13     57.38 o 
   8  -5   1       26.66       52.92     42.48 o 
  -8  -4   1      343.79      311.54     34.28 o 
  -7  -4   1       14.81       22.12     15.93 o 
  -6  -4   1     1985.55     1992.77     42.73 o 
  -5  -4   1     3920.96     3787.27     55.67 o 
  -4  -4   1     2354.30     2318.99     38.96 o 
  -3  -4   1     1589.68     1592.12     36.86 o 
  -2  -4   1      552.03      562.46     28.75 o 
  -1  -4   1     5564.48     5510.93     60.93 o 
   0  -4   1     1351.12     1226.30     18.02 o 
   1  -4   1     1869.40     1925.63     26.30 o 
   2  -4   1     1245.85     1305.31     30.27 o 
   3  -4   1     1621.77     1490.23     36.89 o 
   4  -4   1     2709.65     2675.17     51.65 o 
   5  -4   1     1611.36     1616.73     41.37 o 
   6  -4   1       54.85       49.98     18.42 o 
   7  -4   1     1743.16     1852.11     42.99 o 
   8  -4   1      528.16      731.89     68.57 o 
  -8  -3   1     1218.09     1262.03     40.64 o 
  -7  -3   1     1970.25     1986.77     40.55 o 
  -6  -3   1      691.54      655.36     36.34 o 
  -5  -3   1       40.22       27.21     13.44 o 
  -4  -3   1     1298.72     1191.29     26.57 o 
  -3  -3   1     8692.68     8795.67     96.58 o 
  -2  -3   1     1963.06     2005.00     32.35 o 
  -1  -3   1     2990.54     3115.17     42.12 o 
   0  -3   1     9251.08     9813.02     97.01 o 
   1  -3   1     6817.09     6604.38     71.56 o 
   2  -3   1     3260.04     3189.37     51.64 o 
   3  -3   1      993.65     1121.20     23.37 o 
   4  -3   1      143.30      234.20     14.00 o 
   5  -3   1     2222.57     2098.91     37.71 o 
   6  -3   1     2902.94     2904.72     43.86 o 
   7  -3   1      587.27      615.35     35.28 o 
   8  -3   1        0.35       14.54     23.71 o 
   9  -3   1      546.72      678.98     68.57 o 
  -9  -2   1      129.34      125.21     29.07 o 
  -8  -2   1        2.41       14.36     18.22 o 
  -7  -2   1     1023.19     1017.23     30.03 o 
  -6  -2   1      941.12      876.41     37.22 o 
  -5  -2   1     1045.48     1066.59     30.38 o 
  -4  -2   1     2647.17     2672.94     38.94 o 
  -3  -2   1     4158.53     4223.22     50.97 o 
  -2  -2   1    70573.40    72265.01   1068.06 o 
  -1  -2   1     6017.95     6056.61     76.57 o 
   0  -2   1     2702.20     2852.46     35.02 o 
   1  -2   1     2398.30     2383.34     31.11 o 
   2  -2   1     6033.89     5882.93     68.12 o 
   3  -2   1     9936.67    10216.12    115.29 o 
   4  -2   1     2092.92     2161.06     31.07 o 
   5  -2   1      270.07      292.30     14.75 o 
   6  -2   1      570.03      590.63     22.55 o 
   7  -2   1     2016.05     2158.12     80.74 o 
   8  -2   1      254.11      295.39     32.75 o 
   9  -2   1      144.59      149.68     30.08 o 
  -9  -1   1      117.78      136.85     21.83 o 
  -8  -1   1      142.01      155.56     21.13 o 
  -7  -1   1        0.58        8.38     14.11 o 
  -6  -1   1     2824.00     2730.47     58.24 o 
  -5  -1   1     3114.26     2968.39     44.27 o 
  -4  -1   1     6834.00     6628.66     76.63 o 
  -3  -1   1       94.38       72.60      8.71 o 
  -2  -1   1    22251.08    23015.91    231.82 o 
  -1  -1   1     9680.57     9954.00    132.78 o 
   0  -1   1     2378.91     2320.56     29.74 o 
   1  -1   1     3024.88     3002.10     35.84 o 
   2  -1   1       20.07       -4.81      6.99 o 
   3  -1   1     1408.70     1400.53     25.76 o 
   4  -1   1     2357.45     2340.82     63.19 o 
   5  -1   1     1768.45     1778.36     37.61 o 
   6  -1   1       17.09       21.13     15.53 o 
   7  -1   1     1333.98     1316.03     98.75 o 
   8  -1   1     1698.67     1697.35     54.86 o 
   9  -1   1     1184.01     1176.93     50.31 o 
  -9   0   1      136.44      164.22     20.01 o 
  -8   0   1     1371.35     1361.29     35.02 o 
  -7   0   1     1144.39     1128.80     31.00 o 
  -6   0   1     2059.44     2001.24     50.07 o 
  -5   0   1      100.14      107.36     12.84 o 
  -4   0   1     3458.69     3507.42     73.04 o 
  -3   0   1    10122.74    10162.76    108.24 o 
  -2   0   1     5534.67     5511.00     57.98 o 
  -1   0   1      622.63      588.42     16.02 o 
   1   0   1      146.95      131.08      9.21 o 
   2   0   1      546.31      430.59     37.64 o 
   3   0   1      377.85      388.85     32.05 o 
   4   0   1     2626.65     2542.58     51.57 o 
   5   0   1     1819.19     1724.64     46.05 o 
   6   0   1     5193.22     5039.02     90.77 o 
   7   0   1      561.36      598.15     35.43 o 
   8   0   1       14.00       32.79     25.79 o 
  -9   1   1      232.35      216.99     25.70 o 
  -8   1   1       32.02       16.38     15.17 o 
  -7   1   1     1738.35     1739.92     36.57 o 
  -6   1   1     3968.40     4002.94     60.91 o 
  -5   1   1     3121.56     3179.25     58.15 o 
  -4   1   1       34.82       43.56      8.65 o 
  -3   1   1     1073.03     1065.82     23.82 o 
  -2   1   1    11746.57    11597.81    114.03 o 
  -1   1   1       14.01       24.74      3.70 o 
   0   1   1     6827.90     7027.77     95.10 o 
   1   1   1     2782.15     2831.79     35.96 o 
   2   1   1     9848.33    10156.59    192.66 o 
   3   1   1     4409.14     4424.03    109.56 o 
   4   1   1     1755.55     1651.80     41.59 o 
   5   1   1        0.03       -5.43     19.16 o 
   6   1   1      986.66      948.39     90.93 o 
   7   1   1      960.33      965.06     42.87 o 
   8   1   1      380.53      401.02     34.35 o 
  -9   2   1      635.07      708.04     64.84 o 
  -8   2   1      374.64      420.58     23.43 o 
  -7   2   1      209.40      217.59     23.13 o 
  -6   2   1     1208.20     1194.33     27.88 o 
  -5   2   1     5087.07     5189.58    123.72 o 
  -4   2   1     3613.38     3652.01     90.93 o 
  -3   2   1      749.41      772.55     13.26 o 
  -2   2   1     2660.09     2740.97     27.27 o 
  -1   2   1     8970.75     9170.21    135.27 o 
   0   2   1     8473.11     8722.52    119.60 o 
   1   2   1     3219.62     3153.25     97.01 o 
   2   2   1       56.06       84.19     14.14 o 
   3   2   1      580.55      523.48     28.09 o 
   4   2   1      655.26      648.76     32.41 o 
   5   2   1      353.08      312.47     27.34 o 
   6   2   1        0.31      -22.21     22.21 o 
   7   2   1     1174.27     1168.37     46.26 o 
   8   2   1      881.03      926.41     46.14 o 
  -9   3   1      145.08      214.65     52.17 o 
  -8   3   1     1525.98     1537.65     42.51 o 
  -7   3   1     1849.78     1854.80     36.40 o 
  -6   3   1      347.90      336.37     17.89 o 
  -5   3   1      698.25      738.32     20.30 o 
  -4   3   1     1896.07     1743.26     27.53 o 
  -3   3   1    10759.49    11090.34    120.83 o 
  -2   3   1     5167.50     5195.90     80.09 o 
  -1   3   1     1107.71     1134.54     27.11 o 
   0   3   1     3245.30     3140.28     50.84 o 
   1   3   1     4193.62     4203.04     63.74 o 
   2   3   1     1553.61     1510.02     28.44 o 
   3   3   1        0.52       17.51     15.85 o 
   4   3   1      590.52      578.80     32.41 o 
   5   3   1     1941.67     1898.66     78.63 o 
   6   3   1     1560.97     1490.98     49.98 o 
   7   3   1      529.82      538.28     80.87 o 
   8   3   1       79.35       48.58     28.83 o 
  -9   4   1       64.00      112.22     31.57 o 
  -8   4   1       38.89       24.44     22.21 o 
  -7   4   1     1367.08     1308.16     44.95 o 
  -6   4   1     3332.17     3338.67     69.76 o 
  -5   4   1     1955.19     1911.64     42.35 o 
  -4   4   1       78.97       77.21      7.72 o 
  -3   4   1      222.90      175.01     16.02 o 
  -2   4   1     5956.10     6278.97     96.68 o 
  -1   4   1     1545.28     1472.34     33.44 o 
   0   4   1       75.36      116.13     31.68 o 
   1   4   1      572.62      516.61     22.02 o 
   2   4   1     6393.49     6518.71     95.88 o 
   3   4   1     3860.56     3793.46     53.99 o 
   4   4   1     2574.34     2597.08     60.13 o 
   5   4   1       45.51       81.48     52.54 o 
   6   4   1      497.82      526.64     36.28 o 
   7   4   1     1450.12     1384.51     53.33 o 
   8   4   1      984.55      962.46     50.85 o 
  -8   5   1     1036.85      976.73     43.72 o 
  -7   5   1       63.02       81.28     22.28 o 
  -6   5   1      261.73      294.69     26.33 o 
  -5   5   1     1115.59     1132.93     39.52 o 
  -4   5   1     1842.39     1849.66     46.38 o 
  -3   5   1      683.26      671.74     28.16 o 
  -2   5   1     4588.06     5030.04     82.97 o 
  -1   5   1     4643.53     4455.72     74.03 o 
   0   5   1    13940.10    14623.20    204.16 o 
   1   5   1     3594.80     3722.83     62.71 o 
   2   5   1     1044.86     1163.11     32.75 o 
   3   5   1      548.28      548.44     27.58 o 
   4   5   1     2110.94     2046.02     46.91 o 
   5   5   1      624.59      649.18     39.20 o 
   6   5   1      178.79      183.56     31.09 o 
   7   5   1      135.07       86.30     29.69 o 
  -8   6   1      275.15      320.04     32.03 o 
  -7   6   1      736.59      785.63     50.68 o 
  -6   6   1      126.13      129.47     22.66 o 
  -5   6   1     1601.25     1596.08     47.43 o 
  -4   6   1     5630.29     5505.17     96.17 o 
  -3   6   1     4940.74     5029.47     87.74 o 
  -2   6   1     4741.11     4698.62     81.94 o 
  -1   6   1       23.79        6.69     11.85 o 
   0   6   1      119.48      101.36     15.93 o 
   1   6   1     4073.36     4065.36     69.57 o 
   2   6   1     3949.16     4050.15     71.05 o 
   3   6   1       36.39       33.57     17.23 o 
   4   6   1      519.68      533.45     28.63 o 
   5   6   1     1935.34     1849.86     76.02 o 
   6   6   1      652.21      712.51     60.37 o 
   7   6   1      451.35      544.82     55.90 o 
  -7   7   1     1073.23     1036.94    101.36 o 
  -6   7   1     1585.46     1664.63     51.33 o 
  -5   7   1      972.24      950.60     39.26 o 
  -4   7   1      151.49      191.94     23.34 o 
  -3   7   1      763.58      780.76     35.26 o 
  -2   7   1      299.62      286.23     40.62 o 
   0   7   1      395.84      393.22     32.08 o 
   1   7   1      430.40      416.73     50.68 o 
   2   7   1     2038.33     1980.02     52.92 o 
   3   7   1     1622.09     1547.66     54.03 o 
   4   7   1      253.61      215.39     38.01 o 
   5   7   1      286.38      262.35     43.23 o 
   6   7   1      397.93      463.58     52.92 o 
  -7   8   1      190.30      172.38     36.15 o 
  -6   8   1      129.71      165.39     25.81 o 
  -5   8   1      920.86      936.26     40.31 o 
  -4   8   1      550.84      495.93     33.17 o 
  -3   8   1      995.19      926.09     38.52 o 
  -2   8   1      192.68      183.72     22.92 o 
  -1   8   1      435.68      395.76     36.52 o 
   0   8   1     2368.66     2480.39     78.26 o 
   1   8   1     1756.56     1746.44     32.88 o 
   2   8   1      176.89      165.08     22.05 o 
   3   8   1      568.54      596.05     30.35 o 
   4   8   1     1516.59     1475.22     46.58 o 
   5   8   1      433.36      427.36     60.37 o 
  -6   9   1        2.20       28.63     44.72 o 
  -5   9   1       59.03      106.53     24.97 o 
  -4   9   1     2063.49     2037.08     57.16 o 
  -3   9   1     1046.11     1063.60     55.53 o 
  -2   9   1     2521.76     2555.68     61.79 o 
   0   9   1      550.91      585.07     43.23 o 
   1   9   1     1978.02     2075.61     52.39 o 
   2   9   1     1080.17     1093.90     41.68 o 
   3   9   1      455.14      506.75     25.84 o 
   4   9   1      162.13      146.13     21.08 o 
  -5  10   1      510.89      526.14     37.37 o 
  -4  10   1      220.48      242.11     39.50 o 
  -3  10   1       63.96       78.58     23.25 o 
  -2  10   1     1060.24     1038.52     43.48 o 
  -1  10   1     2033.12     1912.46     73.79 o 
   0  10   1      353.85      384.58     38.76 o 
   1  10   1       17.38       26.83     19.29 o 
   2  10   1      459.20      542.79     33.09 o 
   3  10   1      136.02      133.41     38.76 o 
  -4  11   1      374.02      348.61     33.74 o 
  -3  11   1      245.30      235.80     30.08 o 
  -2  11   1       49.17       24.02     31.30 o 
  -1  11   1      689.10      758.72     52.17 o 
   0  11   1      865.34      926.65     40.42 o 
   1  11   1      252.51      232.52     39.13 o 
   2  11   1        7.61        1.32     51.05 o 
   0 -13   2      578.96      599.97     49.94 o 
   1 -13   2      300.98      344.33     40.99 o 
  -2 -12   2     2138.53     2014.57     77.51 o 
  -1 -12   2      296.67      325.46     27.48 o 
   0 -12   2        7.58       31.30     25.34 o 
   1 -12   2     1625.42     1567.38     69.31 o 
   2 -12   2     1490.49     1480.93     67.82 o 
   3 -12   2     1062.10     1092.62     61.86 o 
   4 -12   2      168.74      173.75     71.55 o 
  -4 -11   2       97.13      112.73     38.01 o 
  -3 -11   2      475.48      451.75     26.83 o 
  -2 -11   2     2438.20     2383.16    114.03 o 
  -1 -11   2     3215.28     3116.13     95.40 o 
   0 -11   2     1824.67     1678.43     67.82 o 
   1 -11   2      151.35      122.98     27.58 o 
   2 -11   2       79.55       75.28     26.09 o 
   3 -11   2     1814.65     1763.15     55.39 o 
   4 -11   2      580.19      612.45     38.13 o 
   5 -11   2      386.88      413.94     55.53 o 
  -5 -10   2      456.82      500.10     38.01 o 
  -4 -10   2     2186.27     2165.80     40.74 o 
  -3 -10   2     1281.08     1298.50     26.97 o 
  -2 -10   2      276.20      288.98     14.34 o 
  -1 -10   2       27.85       39.65     16.77 o 
   0 -10   2      616.37      647.67     43.97 o 
   1 -10   2      908.01      929.40     50.68 o 
   2 -10   2       16.64       11.92     22.36 o 
   3 -10   2        3.69      -22.96     24.97 o 
   4 -10   2     1588.61     1500.74     50.08 o 
   5 -10   2     1032.28      971.77     43.50 o 
   6 -10   2      255.97      253.01     31.68 o 
  -5  -9   2      451.65      436.29     25.19 o 
  -4  -9   2       59.83       58.48     11.98 o 
  -3  -9   2      337.86      352.73     15.89 o 
  -2  -9   2     1117.58     1082.81     22.97 o 
  -1  -9   2      924.10      926.71     22.61 o 
   0  -9   2        7.00       23.07      7.83 o 
   1  -9   2      816.10      778.10     46.21 o 
   2  -9   2     2463.98     2536.05     61.86 o 
   3  -9   2      880.75      866.65     38.67 o 
   4  -9   2        0.18       -9.25     18.19 o 
   5  -9   2     1493.48     1514.47     48.94 o 
   6  -9   2     1746.12     1819.75     55.06 o 
   7  -9   2     1095.83     1113.79     90.18 o 
  -6  -8   2      894.44      783.32     43.97 o 
  -5  -8   2      880.80      711.80    127.08 o 
  -4  -8   2     1015.58      961.12     23.76 o 
  -3  -8   2      354.38      363.91     15.51 o 
  -2  -8   2      355.92      378.62     18.40 o 
  -1  -8   2     2770.29     2795.89     39.01 o 
   0  -8   2     2351.14     2358.16     33.00 o 
   1  -8   2       40.91       52.24      6.62 o 
   2  -8   2      376.09      393.32     26.14 o 
   3  -8   2     2672.37     2676.10     60.50 o 
   4  -8   2     4406.36     4425.71     84.03 o 
   5  -8   2      168.85      213.22     24.30 o 
   6  -8   2      150.26      142.69     23.97 o 
   7  -8   2      354.56      406.54     31.88 o 
  -7  -7   2      139.53      129.68     28.32 o 
  -6  -7   2        0.44        2.84     19.38 o 
  -5  -7   2     1042.81     1056.53     28.32 o 
  -4  -7   2     1670.35     1660.57     32.52 o 
  -3  -7   2     1409.95     1359.82     45.41 o 
  -2  -7   2     1169.71     1205.28     35.72 o 
  -1  -7   2     1409.91     1488.47     31.29 o 
   0  -7   2     2733.93     2695.96     35.53 o 
   1  -7   2     4410.09     4384.76     49.19 o 
   2  -7   2     2392.52     2352.72     34.77 o 
   3  -7   2       59.15      106.73     31.68 o 
   4  -7   2      681.67      635.62     33.00 o 
   5  -7   2     1055.13     1109.44     40.19 o 
   6  -7   2       51.74       53.17     19.84 o 
   7  -7   2        0.26       -1.22     19.94 o 
   8  -7   2      430.12      506.81     64.84 o 
  -8  -6   2      547.79      473.27     40.99 o 
  -7  -6   2     1641.41     1654.58     61.12 o 
  -6  -6   2      956.59      974.03     62.61 o 
  -5  -6   2      497.79      507.27     22.78 o 
  -4  -6   2      481.86      490.55     20.26 o 
  -3  -6   2     3882.95     3786.98     53.56 o 
  -2  -6   2     1854.44     1721.38     27.69 o 
  -1  -6   2     3615.16     3711.27     45.05 o 
   0  -6   2        6.93        7.91      5.56 o 
   1  -6   2      262.84      223.70     12.48 o 
   2  -6   2     1784.49     1671.06     26.87 o 
   3  -6   2     2954.90     3038.54     41.49 o 
   4  -6   2      101.40      116.27     17.71 o 
   5  -6   2     3371.76     3296.25     94.65 o 
   6  -6   2     1064.03     1162.07     40.04 o 
   7  -6   2     3890.69     3954.37     67.36 o 
   8  -6   2      594.23      807.91     73.04 o 
  -8  -5   2       88.65       94.65     26.83 o 
  -7  -5   2       24.08       12.93     15.91 o 
  -6  -5   2      995.31      969.37     25.04 o 
  -5  -5   2     3199.43     3024.66     44.16 o 
  -4  -5   2     1700.83     1760.56     32.29 o 
  -3  -5   2       57.35       53.23      8.51 o 
  -2  -5   2     1798.34     1773.39     27.47 o 
  -1  -5   2     3869.45     3907.28     79.75 o 
   0  -5   2     1731.37     1741.82     24.01 o 
   1  -5   2     1091.16     1253.18     22.03 o 
   2  -5   2      166.43      133.32      9.68 o 
   3  -5   2     4494.80     4159.14     69.82 o 
   4  -5   2     5610.60     5574.49     89.85 o 
   5  -5   2     1742.19     1726.84     57.02 o 
   6  -5   2       75.22       81.39     22.36 o 
   7  -5   2      878.98      931.41     33.84 o 
   8  -5   2     1218.13     1481.67     87.20 o 
  -8  -4   2     1035.84      992.01     49.94 o 
  -7  -4   2      539.95      494.31     26.82 o 
  -6  -4   2      144.75      143.75     13.79 o 
  -5  -4   2     1328.63     1358.60     26.17 o 
  -4  -4   2    13783.95    14255.99    128.79 o 
  -3  -4   2      103.57       83.22      8.14 o 
  -2  -4   2      565.10      548.08     19.19 o 
  -1  -4   2      721.07      737.64     17.83 o 
   0  -4   2    10247.96    10305.57    103.11 o 
   1  -4   2    13703.83    14336.59    150.97 o 
   2  -4   2    12623.65    13274.32    182.84 o 
   3  -4   2      739.31      815.20     21.19 o 
   4  -4   2     1691.27     1711.12     31.65 o 
   5  -4   2     3338.32     3349.16     51.46 o 
   6  -4   2      551.78      540.49     27.22 o 
   7  -4   2      588.02      684.08     39.04 o 
   8  -4   2     1402.94     1459.55    141.61 o 
  -8  -3   2      267.30      310.05     33.54 o 
  -7  -3   2      997.72     1005.07     25.07 o 
  -6  -3   2     1828.91     1771.07     30.34 o 
  -5  -3   2       44.42       59.15     10.05 o 
  -4  -3   2     7254.98     7507.78     72.12 o 
  -3  -3   2     6307.23     6166.24     58.85 o 
  -2  -3   2     6977.61     6836.06     85.57 o 
  -1  -3   2     1294.34     1317.71     34.28 o 
   0  -3   2     3525.53     3779.96     47.64 o 
   1  -3   2     1246.34     1220.43     32.59 o 
   2  -3   2     1889.74     1835.99     28.07 o 
   3  -3   2     2621.12     2594.45     37.50 o 
   4  -3   2       67.05       71.24      9.82 o 
   5  -3   2     2027.60     2123.62     34.21 o 
   6  -3   2     4534.49     4746.37     60.17 o 
   7  -3   2     2159.57     2250.04     94.28 o 
   8  -3   2      403.16      471.93     38.13 o 
  -9  -2   2      801.83      842.20     46.95 o 
  -8  -2   2      338.98      349.06     24.62 o 
  -7  -2   2      395.08      401.70     17.82 o 
  -6  -2   2     2043.36     1989.63     31.28 o 
  -5  -2   2     5466.93     5285.47     55.55 o 
  -4  -2   2     3790.03     3754.58     51.77 o 
  -3  -2   2        0.49        0.98      5.81 o 
  -2  -2   2    11162.10    12382.55    106.99 o 
  -1  -2   2     1913.07     1728.06     26.29 o 
   0  -2   2      404.53      387.55     12.84 o 
   1  -2   2      346.89      369.09     16.64 o 
   2  -2   2     1795.14     1844.86     23.94 o 
   3  -2   2     3602.31     3564.99     41.01 o 
   4  -2   2     8412.24     8446.04     86.80 o 
   5  -2   2      151.47      134.56     12.27 o 
   6  -2   2      169.05      170.45     16.72 o 
   7  -2   2     1760.56     1711.21     73.41 o 
   8  -2   2     1529.41     1475.97     53.46 o 
  -9  -1   2     1244.72     1173.12     52.17 o 
  -8  -1   2     2664.10     2603.09     46.49 o 
  -7  -1   2     3551.07     3476.10     45.06 o 
  -6  -1   2      142.99      141.89     12.48 o 
  -5  -1   2      778.77      751.97     18.36 o 
  -4  -1   2     3327.93     3264.30     36.31 o 
  -3  -1   2      398.49      340.29     12.10 o 
  -2  -1   2     5604.74     5890.91     72.39 o 
  -1  -1   2      444.40      427.17     12.18 o 
   0  -1   2     1911.15     1959.90     29.50 o 
   1  -1   2    10106.67    10279.12    110.84 o 
   2  -1   2     5275.29     5377.75     54.02 o 
   3  -1   2       44.29       47.40     10.09 o 
   4  -1   2     1132.06     1133.00     25.66 o 
   5  -1   2     5113.88     5000.83     79.01 o 
   6  -1   2     1064.00     1004.32     81.24 o 
   7  -1   2      129.83      180.54     27.37 o 
   8  -1   2      429.88      457.20     37.46 o 
  -9   0   2      197.69      256.39     31.30 o 
  -8   0   2      694.52      641.75     32.28 o 
  -7   0   2     1705.49     1744.50     35.83 o 
  -6   0   2     1358.18     1289.91     24.80 o 
  -5   0   2      836.79      836.23     26.98 o 
  -4   0   2     1849.91     1922.29     45.36 o 
  -3   0   2     5032.00     4809.33     53.08 o 
  -2   0   2     9727.63     9836.58     98.41 o 
  -1   0   2     8217.57     8125.93     81.20 o 
   0   0   2      102.18       98.29      8.94 o 
   1   0   2     1969.55     2092.65     39.43 o 
   2   0   2      289.59      229.96     16.34 o 
   3   0   2     4462.88     4353.13     71.67 o 
   4   0   2      231.00      193.64     20.77 o 
   5   0   2      437.65      439.26     29.69 o 
   6   0   2     1067.07     1097.02     46.95 o 
   7   0   2     2114.25     2129.01     63.72 o 
   8   0   2      123.16      170.23     30.26 o 
  -9   1   2      801.68      865.58     37.36 o 
  -8   1   2      156.19      189.20     30.56 o 
  -7   1   2      645.86      664.21     29.53 o 
  -6   1   2     2151.62     2078.35     51.02 o 
  -5   1   2     5720.81     5620.46     65.24 o 
  -4   1   2     3238.23     3173.90     39.53 o 
  -3   1   2      924.90      918.63     33.63 o 
  -2   1   2     1156.25     1085.30     15.92 o 
  -1   1   2     6171.63     6364.65     81.89 o 
   0   1   2     3940.88     3786.75     45.58 o 
   1   1   2     2754.96     2804.51     41.63 o 
   2   1   2      276.50      302.69     38.76 o 
   3   1   2     1367.88     1284.68     83.85 o 
   4   1   2     3711.78     3625.92     75.65 o 
   5   1   2      564.04      591.44     33.68 o 
   6   1   2       46.34       53.92     25.96 o 
   7   1   2     1355.38     1373.85     50.08 o 
   8   1   2     1545.41     1542.84     79.38 o 
  -9   2   2      882.50     1077.29     47.98 o 
  -8   2   2     1901.26     2008.48     37.18 o 
  -7   2   2     1862.25     1884.35     37.02 o 
  -6   2   2      380.01      348.83     20.77 o 
  -5   2   2      332.90      318.66     16.44 o 
  -4   2   2     5271.24     5316.19     73.23 o 
  -3   2   2     2577.34     2480.83     29.99 o 
  -2   2   2        2.25       12.67      3.81 o 
   0   2   2     5666.66     5865.73     84.03 o 
   1   2   2     3484.74     3380.78     42.75 o 
   2   2   2     5107.15     5147.68     63.18 o 
   3   2   2      178.53      177.00     11.76 o 
   4   2   2     1313.30     1301.10     43.81 o 
   5   2   2     5537.07     5691.88    110.31 o 
   6   2   2     3981.68     3875.35     79.25 o 
   7   2   2      680.60      701.74     43.23 o 
   8   2   2      115.23      117.59     30.80 o 
  -9   3   2      201.55      240.75     47.61 o 
  -8   3   2      198.49      218.13     28.40 o 
  -7   3   2      619.25      623.78     36.15 o 
  -6   3   2      922.47      900.92     24.39 o 
  -5   3   2     1248.87     1275.10     25.64 o 
  -4   3   2     2238.01     2347.06     27.68 o 
  -3   3   2     2990.85     2889.02     37.87 o 
  -2   3   2     9635.93    10032.18    144.36 o 
   0   3   2      352.39      363.52     29.81 o 
   1   3   2     3482.25     3582.44     47.21 o 
   2   3   2     5118.36     5089.38     64.66 o 
   3   3   2     3293.26     3174.13     46.94 o 
   4   3   2     1126.39     1116.89     29.16 o 
   5   3   2      100.28      123.04     28.96 o 
   6   3   2     1076.00     1119.94     48.60 o 
   7   3   2     1653.11     1552.93     56.24 o 
   8   3   2      142.28      208.45     34.92 o 
  -8   4   2        8.00       24.68     22.50 o 
  -7   4   2      165.86      218.84     26.29 o 
  -6   4   2     3240.61     3064.16     67.43 o 
  -5   4   2     3827.88     3676.48     72.70 o 
  -4   4   2     1717.08     1606.70     42.42 o 
  -3   4   2       69.76       55.50     13.58 o 
  -2   4   2     2110.87     2197.70     45.57 o 
  -1   4   2     6954.49     7401.13    110.64 o 
   0   4   2     7739.24     7882.54    115.38 o 
   1   4   2     1670.99     1705.55     30.67 o 
   2   4   2      108.03      123.35     14.33 o 
   3   4   2     2488.99     2473.87     48.17 o 
   4   4   2      697.04      663.37     39.52 o 
   5   4   2     1437.81     1448.52     92.79 o 
   6   4   2      229.38      236.33     51.80 o 
   7   4   2      742.45      814.77     76.39 o 
  -8   5   2      867.79      938.37     43.81 o 
  -7   5   2      481.77      504.26     33.92 o 
  -6   5   2       57.79       65.96     20.55 o 
  -5   5   2      237.19      229.75     39.87 o 
  -4   5   2     3138.22     3078.31     63.76 o 
  -3   5   2     2866.02     2695.72     82.36 o 
  -2   5   2     2389.18     2521.91     52.14 o 
  -1   5   2        0.20        3.41     12.31 o 
   0   5   2     2751.91     2792.47     52.92 o 
   1   5   2      805.22      725.80     27.58 o 
   2   5   2       27.87       30.31     14.19 o 
   3   5   2      241.30      248.97     19.64 o 
   4   5   2     1470.98     1384.04     66.33 o 
   5   5   2     2761.46     2797.99     68.17 o 
   6   5   2     1455.20     1511.02     56.73 o 
   7   5   2      199.25      243.70     35.55 o 
  -8   6   2      201.19      222.79     29.92 o 
  -7   6   2      902.46      927.16     55.15 o 
  -6   6   2     2504.33     2397.98     61.07 o 
  -5   6   2     1652.63     1611.49     47.95 o 
  -4   6   2     1317.65     1282.62     42.15 o 
  -3   6   2       11.92       19.78     15.91 o 
  -2   6   2     3016.14     3048.85     61.63 o 
  -1   6   2     1289.06     1344.87     39.13 o 
   0   6   2      392.81      455.25     25.76 o 
   1   6   2      681.37      662.28     49.94 o 
   2   6   2     4456.22     4475.02     77.81 o 
   3   6   2      773.29      776.36     49.94 o 
   4   6   2      719.14      711.77     53.66 o 
   5   6   2        7.44       48.45     36.52 o 
   6   6   2      565.70      603.70     58.13 o 
  -7   7   2        8.05       37.27     22.66 o 
  -6   7   2      777.11      733.48     38.71 o 
  -5   7   2     1509.18     1512.94     48.22 o 
  -4   7   2     3759.76     3611.96     74.83 o 
  -3   7   2      254.71      308.83     26.05 o 
  -2   7   2     1736.33     1715.10     47.64 o 
  -1   7   2     3917.14     3987.60     76.12 o 
   0   7   2     3590.41     3554.33     69.71 o 
   1   7   2      679.79      725.69     33.85 o 
   2   7   2       14.93       -1.09     15.80 o 
   3   7   2      423.91      477.78     27.75 o 
   4   7   2      754.65      706.55     56.64 o 
   5   7   2      346.69      386.07     48.45 o 
  -7   8   2      269.96      320.70     32.86 o 
  -6   8   2       92.43      104.17     27.20 o 
  -5   8   2      196.63      203.16     26.46 o 
  -4   8   2     2228.80     2128.59    102.48 o 
  -3   8   2     4449.80     4302.01     84.55 o 
  -2   8   2     1381.53     1425.06     45.47 o 
  -1   8   2       52.73       36.03     19.13 o 
   0   8   2      613.44      618.16     33.82 o 
   1   8   2      686.42      721.35     33.48 o 
   2   8   2      665.74      638.40     51.43 o 
   3   8   2      156.43      148.32     36.52 o 
   4   8   2      261.19      328.68     43.97 o 
   5   8   2      647.23      687.17     62.61 o 
  -6   9   2     1208.27     1185.06     76.77 o 
  -5   9   2      918.35      910.47     94.65 o 
  -4   9   2      250.80      201.36     26.74 o 
  -3   9   2      704.40      707.91     37.46 o 
  -2   9   2      723.40      739.35     37.46 o 
  -1   9   2      434.32      403.82     36.52 o 
   0   9   2        0.09       -2.11     17.72 o 
   1   9   2      292.11      324.28     62.23 o 
   2   9   2     3576.69     3530.33     73.05 o 
   3   9   2      407.95      411.92     27.02 o 
   4   9   2      766.87      765.60     36.48 o 
  -5  10   2      341.27      344.50     33.72 o 
  -4  10   2      498.01      511.45     36.85 o 
  -3  10   2       16.79       28.30     36.89 o 
  -2  10   2      905.37      862.91     73.41 o 
  -1  10   2     1508.30     1566.51     52.73 o 
   0  10   2     2000.84     2053.93     55.80 o 
   1  10   2      292.33      327.08     28.29 o 
   2  10   2       99.66       77.51     38.01 o 
  -3  11   2     1635.90     1671.04     57.62 o 
  -1  11   2        0.06       38.76     28.32 o 
   0  11   2      206.52      262.35     29.01 o 
  -1 -13   3        2.78       17.14     25.34 o 
   0 -13   3       88.97      100.62     29.81 o 
   1 -13   3     1407.23     1454.84     68.57 o 
   2 -13   3      890.49      945.80     58.13 o 
  -3 -12   3      153.06      202.72     35.03 o 
  -2 -12   3      211.07      231.79     35.03 o 
  -1 -12   3     1072.18     1058.34     57.39 o 
   0 -12   3      118.60      156.51     31.30 o 
   1 -12   3       11.08       26.83     23.85 o 
   2 -12   3      472.96      452.40     43.97 o 
   3 -12   3      297.50      312.28     38.76 o 
   4 -12   3      159.42      140.86     34.28 o 
  -4 -11   3      635.06      640.74     27.35 o 
  -3 -11   3     1424.90     1404.68     32.00 o 
  -2 -11   3      240.46      264.15     14.66 o 
  -1 -11   3       36.06       58.13     24.60 o 
   0 -11   3      241.97      238.50     33.54 o 
   1 -11   3      481.67      440.48     40.99 o 
   2 -11   3        0.69       -2.98     22.36 o 
   3 -11   3     1536.98     1399.69     64.84 o 
   4 -11   3     1223.59     1227.69     50.68 o 
   5 -11   3     1734.39     1689.26     56.98 o 
  -5 -10   3       90.14       72.44     15.44 o 
  -4 -10   3       41.31       50.25     15.18 o 
  -3 -10   3     1246.92     1288.77     30.05 o 
  -2 -10   3      704.25      727.08     20.45 o 
  -1 -10   3        3.48       17.65      9.20 o 
   0 -10   3      532.07      512.77     42.48 o 
   1 -10   3     3441.78     3309.91     96.14 o 
   2 -10   3     2307.19     2284.37     77.51 o 
   3 -10   3      898.16      886.17     51.43 o 
   4 -10   3       16.83       -4.43     21.24 o 
   5 -10   3      159.30      142.15     26.14 o 
   6 -10   3     1164.58     1148.48     47.96 o 
  -6  -9   3      568.67      565.01     30.23 o 
  -5  -9   3      236.29      260.02     27.58 o 
  -4  -9   3      250.58      228.81     17.92 o 
  -3  -9   3      476.23      485.78     18.79 o 
  -2  -9   3     2152.57     2159.90     31.92 o 
  -1  -9   3     4177.50     4238.31     54.19 o 
   0  -9   3     1712.18     1709.62     50.62 o 
   1  -9   3      709.44      758.08     27.95 o 
   2  -9   3     1301.22     1300.56     58.13 o 
   3  -9   3      769.16      771.36     37.60 o 
   4  -9   3      118.78      162.17     23.80 o 
   5  -9   3      123.12      140.41     35.03 o 
   6  -9   3      265.50      310.43     30.93 o 
   7  -9   3     1040.32     1069.31     46.37 o 
  -7  -8   3       86.38       70.46     19.31 o 
  -6  -8   3      128.73      114.34     18.57 o 
  -5  -8   3     1669.20     1538.32     59.62 o 
  -4  -8   3     2103.82     2104.51     44.65 o 
  -3  -8   3     2741.47     2665.74     69.44 o 
  -2  -8   3        0.95       10.73      8.48 o 
  -1  -8   3       10.88       -9.64     12.84 o 
   0  -8   3     2673.01     2653.62     36.25 o 
   1  -8   3     2183.57     2286.48     43.36 o 
   2  -8   3      343.89      388.20     21.24 o 
   3  -8   3     1574.80     1606.57     52.54 o 
   4  -8   3      873.86      903.77     37.88 o 
   5  -8   3     4631.94     4531.30    106.95 o 
   6  -8   3      644.97      656.15     50.68 o 
   7  -8   3        7.68       40.41     21.97 o 
  -7  -7   3     1364.14     1351.24     41.70 o 
  -6  -7   3      908.85      882.33     38.38 o 
  -5  -7   3       36.59       55.86     14.96 o 
  -4  -7   3      141.79      127.65     17.39 o 
  -3  -7   3     1855.71     1845.03     31.47 o 
  -2  -7   3     2070.64     2057.04     31.47 o 
  -1  -7   3      781.19      859.50     20.24 o 
   0  -7   3      149.59      152.30     11.71 o 
   1  -7   3     5802.90     5726.53     63.21 o 
   2  -7   3     4932.73     4985.84     79.69 o 
   3  -7   3      804.10      809.20     21.84 o 
   4  -7   3       16.43       29.81     17.89 o 
   5  -7   3     1453.75     1467.74     44.12 o 
   6  -7   3     2848.28     2885.42     64.54 o 
   7  -7   3     1718.52     1789.61     45.33 o 
   8  -7   3      138.12      214.65     55.90 o 
  -8  -6   3        7.54      -18.63     23.10 o 
  -7  -6   3      237.77      213.58     22.06 o 
  -6  -6   3     2953.09     2851.58     56.04 o 
  -5  -6   3      202.20      205.01     15.58 o 
  -4  -6   3      139.49      128.33     12.42 o 
  -3  -6   3      210.45      213.10     15.01 o 
  -2  -6   3     4009.69     3951.06     47.55 o 
  -1  -6   3     8974.83     9413.46    115.33 o 
   0  -6   3     7960.43     8443.13     88.57 o 
   1  -6   3      325.07      349.53     17.89 o 
   2  -6   3     2620.22     2698.56     38.21 o 
   3  -6   3     7213.63     7267.64    112.22 o 
   4  -6   3     1487.06     1410.39     40.62 o 
   5  -6   3     1587.75     1655.60     44.71 o 
   6  -6   3     1238.15     1219.18     35.29 o 
   7  -6   3      262.90      332.41     54.41 o 
   8  -6   3      538.48      747.54     73.04 o 
  -8  -5   3      417.66      436.53     28.33 o 
  -7  -5   3        3.86        2.87     19.75 o 
  -6  -5   3     2402.51     2313.71     48.41 o 
  -5  -5   3      815.60      778.53     21.40 o 
  -4  -5   3     4432.95     4386.73     54.33 o 
  -3  -5   3     3331.48     3309.86     41.69 o 
  -2  -5   3      588.04      582.92     41.09 o 
  -1  -5   3     1159.42     1100.69     23.03 o 
   0  -5   3     5221.47     5244.12     57.50 o 
   1  -5   3     5543.43     5427.53     75.30 o 
   2  -5   3       14.37       37.31      8.26 o 
   3  -5   3      611.80      653.25     20.85 o 
   4  -5   3     3724.26     3846.02     55.34 o 
   5  -5   3     3324.36     3367.15     47.40 o 
   6  -5   3      143.74      169.36     18.23 o 
   7  -5   3       18.78       -9.30     24.81 o 
   8  -5   3     1154.90     1205.31     61.86 o 
  -8  -4   3     1413.65     1246.20     79.00 o 
  -7  -4   3     1256.78     1183.57     52.17 o 
  -6  -4   3     2197.68     2187.21     33.20 o 
  -5  -4   3       83.89       83.85     10.56 o 
  -4  -4   3     2270.50     2518.99     31.40 o 
  -3  -4   3      604.01      539.87     15.62 o 
  -2  -4   3     4207.48     4302.24     47.72 o 
  -1  -4   3     1737.18     1773.14     29.16 o 
   0  -4   3      535.08      543.77     15.38 o 
   1  -4   3      762.36      735.95     16.93 o 
   2  -4   3     9554.97     9652.66    109.69 o 
   3  -4   3       57.47      123.54     17.26 o 
   4  -4   3      322.65      373.19     16.50 o 
   5  -4   3     2646.66     2615.16     39.20 o 
   6  -4   3     3456.47     3516.34     49.45 o 
   7  -4   3     1752.51     1809.30     56.53 o 
   8  -4   3      240.15      269.01     33.82 o 
  -9  -3   3      884.79      866.05     48.45 o 
  -8  -3   3      382.71      368.77     25.28 o 
  -7  -3   3      477.87      450.38     21.03 o 
  -6  -3   3     2281.36     2171.10     32.49 o 
  -5  -3   3      977.72      960.59     24.42 o 
  -4  -3   3    10776.80    11053.95    100.14 o 
  -3  -3   3        0.44        3.68      5.66 o 
  -2  -3   3     1392.23     1311.41     24.93 o 
  -1  -3   3      774.14      735.04     17.83 o 
   0  -3   3     9749.80     9938.11     98.10 o 
   1  -3   3      153.10      165.16     11.78 o 
   2  -3   3     2897.76     2852.54     34.11 o 
   3  -3   3     7657.50     7458.58     76.73 o 
   4  -3   3     5493.80     5441.27     60.70 o 
   5  -3   3      767.48      718.48     21.40 o 
   6  -3   3      654.70      671.16     39.15 o 
   7  -3   3     1013.25     1054.59     47.10 o 
   8  -3   3     1613.06     1566.16     56.12 o 
  -9  -2   3     1334.12     1219.32     53.66 o 
  -8  -2   3      520.21      547.90     28.54 o 
  -7  -2   3      338.45      340.52     16.22 o 
  -6  -2   3       19.68       23.55     10.27 o 
  -5  -2   3     1161.24     1099.98     21.06 o 
  -4  -2   3     5050.54     4833.82     79.82 o 
  -3  -2   3     2518.40     2412.33     26.65 o 
  -2  -2   3     1363.21     1352.22     24.70 o 
  -1  -2   3    14578.78    14421.57    263.09 o 
   0  -2   3     3386.93     3349.68     39.64 o 
   1  -2   3    13398.73    13024.36    614.13 o 
   2  -2   3     3490.98     3443.79     44.74 o 
   3  -2   3      455.88      493.30     13.98 o 
   4  -2   3      752.31      702.78     17.08 o 
   5  -2   3     1779.61     1754.13     35.66 o 
   6  -2   3      587.97      630.45     38.52 o 
   7  -2   3      851.31      892.28     44.74 o 
   8  -2   3     1301.35     1202.58     51.46 o 
  -9  -1   3       57.90       40.99     23.85 o 
  -8  -1   3      450.27      475.55     26.42 o 
  -7  -1   3     2549.00     2552.06     42.68 o 
  -6  -1   3      980.29      888.60     25.18 o 
  -5  -1   3        2.10       -0.36      9.11 o 
  -4  -1   3      169.85      140.19     11.32 o 
  -3  -1   3    11773.63    12023.99    142.47 o 
  -2  -1   3     1607.19     1459.69     24.70 o 
  -1  -1   3     9964.22    10214.43    136.85 o 
   0  -1   3     1406.34     1519.19     30.97 o 
   1  -1   3     2239.81     2130.09     55.90 o 
   2  -1   3     7404.33     7578.17    168.81 o 
   3  -1   3      490.41      472.31     26.29 o 
   4  -1   3      310.77      331.90     15.04 o 
   5  -1   3     4873.55     4882.57    110.68 o 
   6  -1   3     2185.05     2208.34     60.13 o 
   7  -1   3     1886.77     1927.98     57.79 o 
   8  -1   3      154.00      220.67     38.76 o 
  -9   0   3      631.14      731.15     42.48 o 
  -8   0   3      125.03      134.41     20.42 o 
  -7   0   3      135.44      137.25     17.24 o 
  -6   0   3     2641.17     2573.45     49.56 o 
  -5   0   3     4516.07     4407.52     54.74 o 
  -4   0   3      538.78      502.32     23.71 o 
  -3   0   3       47.77       69.33      7.72 o 
  -2   0   3     3666.99     3572.79     47.83 o 
  -1   0   3     3129.18     3105.97     45.61 o 
   0   0   3     4174.18     4246.13     61.88 o 
   1   0   3      617.04      690.17     24.24 o 
   2   0   3     2368.36     2343.99     46.09 o 
   3   0   3    14608.88    15338.27    209.48 o 
   4   0   3     7535.58     7759.30    120.14 o 
   5   0   3     2259.88     2288.46     59.15 o 
   6   0   3      228.49      234.86     30.35 o 
   7   0   3     1225.62     1218.80     49.98 o 
   8   0   3      717.48      794.21     45.47 o 
  -8   1   3     1096.29     1135.19     37.46 o 
  -7   1   3     1324.42     1332.59     29.51 o 
  -6   1   3      569.76      565.29     20.26 o 
  -5   1   3      183.64      152.62     10.93 o 
  -4   1   3     4039.44     3963.61     47.20 o 
  -3   1   3     1279.96     1274.19     20.36 o 
  -2   1   3      438.39      431.35     11.29 o 
  -1   1   3     5358.07     5572.83     74.90 o 
   0   1   3    10758.52    10991.42    121.30 o 
   1   1   3     9609.83     9625.53     93.08 o 
   2   1   3     2012.87     2158.60     46.99 o 
   3   1   3      189.89      268.98     23.12 o 
   4   1   3     3598.91     3695.70     73.23 o 
   5   1   3     3586.15     3643.63     76.37 o 
   6   1   3      488.73      515.61     35.96 o 
   7   1   3       13.65       57.89     29.01 o 
   8   1   3      264.42      279.79     35.73 o 
  -9   2   3        8.52       39.32     25.96 o 
  -8   2   3      548.90      624.36     32.47 o 
  -7   2   3     1746.56     1649.89     39.95 o 
  -6   2   3      986.65     1009.41     23.41 o 
  -5   2   3       52.64       49.13      8.88 o 
  -4   2   3     1918.91     1819.45     32.36 o 
  -3   2   3     8277.51     8503.63    148.19 o 
  -2   2   3    10426.49    10720.79    116.21 o 
  -1   2   3     2076.85     2021.94     38.99 o 
   0   2   3      539.98      628.24     17.28 o 
   1   2   3     2379.05     2493.41     35.08 o 
   2   2   3     2069.09     2019.41     33.10 o 
   3   2   3     3057.12     3176.16     45.87 o 
   4   2   3       17.96       38.97     25.03 o 
   5   2   3     1383.83     1352.09     52.31 o 
   6   2   3     1344.18     1350.20     51.97 o 
   7   2   3      551.08      535.20     40.72 o 
  -9   3   3      301.71      358.41     44.25 o 
  -8   3   3        1.72       31.33     23.34 o 
  -7   3   3      453.38      440.96     32.86 o 
  -6   3   3     2479.89     2392.78     59.20 o 
  -5   3   3     4290.04     4134.42     45.01 o 
  -4   3   3     4232.97     4309.94     65.41 o 
  -3   3   3       36.33       28.86      7.33 o 
  -2   3   3      674.42      613.20     15.32 o 
  -1   3   3     1927.70     1800.33     38.18 o 
   0   3   3       25.82       68.78     10.04 o 
   1   3   3      390.06      470.12     17.59 o 
   2   3   3      568.73      545.30     21.96 o 
   3   3   3     5632.73     5595.69     72.83 o 
   4   3   3     2208.44     2120.30     60.58 o 
   5   3   3      267.11      340.43     38.38 o 
   6   3   3        1.07       -1.86     47.33 o 
   7   3   3     1115.60     1078.85     76.39 o 
  -8   4   3     2535.12     2480.11     67.06 o 
  -7   4   3     2792.02     2730.68     67.24 o 
  -6   4   3      719.32      671.02     36.03 o 
  -5   4   3       57.80       36.97     18.70 o 
  -4   4   3     1691.13     1654.53     44.79 o 
  -3   4   3     2363.35     2470.14     52.96 o 
  -2   4   3      312.58      328.24     20.24 o 
  -1   4   3       79.01       63.67     13.05 o 
   0   4   3     1835.40     1665.25     35.01 o 
   1   4   3     2531.75     2439.63     39.33 o 
   2   4   3     1129.16     1189.65     53.29 o 
   3   4   3      104.63      113.28     15.26 o 
   4   4   3     1139.00     1168.35     50.27 o 
   5   4   3     2134.83     1974.60     60.26 o 
   6   4   3      447.18      550.38     52.54 o 
   7   4   3       86.84      104.19     34.48 o 
  -8   5   3      564.50      560.93     38.82 o 
  -7   5   3     1377.61     1385.88     49.10 o 
  -6   5   3     3268.94     3091.15     70.24 o 
  -5   5   3      957.61      926.65     38.18 o 
  -4   5   3     2780.97     2724.99     60.87 o 
  -3   5   3     3666.09     3659.31     73.79 o 
  -1   5   3     1299.07     1346.06     71.92 o 
   0   5   3       20.83       23.88     14.14 o 
   1   5   3      829.22      825.76     26.31 o 
   2   5   3     1665.29     1690.88     68.94 o 
   3   5   3     3601.20     3523.07    101.36 o 
   4   5   3       36.08       60.37     34.28 o 
   5   5   3       52.21       74.53     38.76 o 
   6   5   3      973.63     1043.74     81.24 o 
  -8   6   3       41.58       67.88     42.11 o 
  -7   6   3      108.07      121.28     25.23 o 
  -6   6   3     3288.91     3092.65     72.15 o 
  -5   6   3     2483.21     2382.34     59.77 o 
  -4   6   3      990.67     1025.19     39.79 o 
  -3   6   3      119.55      131.06     20.57 o 
  -2   6   3     1623.88     1568.87     61.12 o 
  -1   6   3     1918.54     1922.66     47.92 o 
   0   6   3     2168.73     2097.89     40.96 o 
   1   6   3      244.13      277.84     23.25 o 
   2   6   3      520.30      528.33     28.78 o 
   3   6   3      507.62      517.99     46.21 o 
   4   6   3      845.74      828.04     59.62 o 
   5   6   3       35.22      101.36     41.74 o 
   6   6   3      149.92      170.68     46.95 o 
  -7   7   3      762.10      822.72     43.06 o 
  -6   7   3      350.09      409.14     32.94 o 
  -5   7   3     1332.57     1247.57     62.23 o 
  -4   7   3     1104.05     1060.52     40.82 o 
  -3   7   3      551.06      570.33     33.15 o 
  -2   7   3       30.20       12.67     22.36 o 
  -1   7   3        5.81      -10.20     17.34 o 
   0   7   3     4143.15     4155.53     64.19 o 
   1   7   3       98.17       89.63     19.03 o 
   2   7   3     1538.88     1570.00     44.20 o 
   3   7   3      382.69      387.56     45.46 o 
   4   7   3     1183.00     1171.62     67.82 o 
   5   7   3     1273.61     1213.36     73.79 o 
  -6   8   3      844.80      763.14     42.86 o 
  -5   8   3       50.76       54.55     22.12 o 
  -4   8   3      393.50      413.27     34.66 o 
  -3   8   3      908.72      933.33     40.01 o 
  -2   8   3     2287.89     1892.73    230.67 o 
  -1   8   3       35.76       83.01     37.64 o 
   0   8   3      343.74      366.60     23.79 o 
   1   8   3     2363.14     2303.08     56.21 o 
   2   8   3     1792.15     1714.95     76.02 o 
   3   8   3     1413.59     1340.81     70.06 o 
   4   8   3      190.65      176.64     42.48 o 
  -5   9   3      955.03      971.60     45.06 o 
  -4   9   3      421.52      421.29     33.15 o 
  -3   9   3       51.19       51.63     33.54 o 
  -2   9   3      602.44      618.24     36.08 o 
  -1   9   3     2352.20     2392.28     61.72 o 
   0   9   3      818.18      851.24     38.73 o 
   1   9   3        2.74       22.30     19.71 o 
   2   9   3        3.59      -29.07     35.03 o 
   3   9   3      898.20      850.40     63.35 o 
  -4  10   3     1652.11     1688.22     57.16 o 
  -3  10   3     1381.34     1338.76     50.52 o 
  -2  10   3      194.78      208.40     28.65 o 
  -1  10   3       12.82      -11.83     57.02 o 
   0  10   3      385.86      432.06     32.41 o 
   1  10   3       79.95       92.78     23.30 o 
  -2 -13   4       73.78      119.25     31.30 o 
  -1 -13   4      258.78      262.35     36.52 o 
   0 -13   4       18.45       29.81     25.34 o 
   1 -13   4      148.22      222.85     35.03 o 
   2 -13   4      649.05      650.65     50.68 o 
   3 -13   4      930.12      921.95     58.88 o 
  -4 -12   4      680.01      700.30     27.39 o 
  -3 -12   4       10.70       26.86     16.34 o 
  -2 -12   4       36.02       57.39     27.58 o 
  -1 -12   4     1642.66     1646.39     70.06 o 
   0 -12   4     1463.58     1422.79     64.84 o 
   1 -12   4      280.52      298.87     35.77 o 
   2 -12   4        0.01        8.20     23.85 o 
   3 -12   4      179.63      194.53     34.28 o 
   4 -12   4     1920.83     2045.87     82.73 o 
  -5 -11   4      364.83      314.65     21.18 o 
  -4 -11   4      360.27      381.11     22.43 o 
  -3 -11   4     1632.71     1721.38     35.71 o 
  -2 -11   4      617.96      634.48     22.96 o 
  -1 -11   4       64.79       57.20     13.42 o 
   0 -11   4      760.33      709.53     47.70 o 
   1 -11   4     1224.38     1298.33     59.62 o 
   2 -11   4     1241.03     1141.81     57.39 o 
   3 -11   4      424.09      415.88     40.25 o 
   4 -11   4        0.45       17.14     25.34 o 
   5 -11   4      655.97      699.10     53.66 o 
  -6 -10   4      441.58      394.27     41.74 o 
  -5 -10   4     1563.55     1536.05     37.03 o 
  -4 -10   4       21.17       13.82     29.95 o 
  -3 -10   4      231.07      206.37     16.01 o 
  -2 -10   4     1660.79     1681.74     28.53 o 
  -1 -10   4     2677.05     2640.10     40.44 o 
   0 -10   4      581.48      587.54     19.43 o 
   1 -10   4      361.24      354.02     35.77 o 
   2 -10   4        7.29      -11.92     20.87 o 
   3 -10   4     3860.45     3813.74    108.07 o 
   4 -10   4      693.84      658.85     47.70 o 
   5 -10   4       23.72       13.51     39.87 o 
   6 -10   4      509.24      497.30     36.88 o 
  -6  -9   4      123.94      104.63     21.99 o 
  -4  -9   4      979.46      978.59     32.15 o 
  -3  -9   4     1428.51     1493.48     40.99 o 
  -2  -9   4        6.68       20.93      9.08 o 
  -1  -9   4     2648.15     2772.55     40.93 o 
   0  -9   4     1502.55     1523.03     27.49 o 
   1  -9   4      573.63      592.96     38.01 o 
   2  -9   4       90.35       89.44     25.34 o 
   3  -9   4     2582.86     2513.18     81.24 o 
   4  -9   4     3514.92     3493.80     73.88 o 
   5  -9   4     3427.79     3417.30     73.93 o 
   6  -9   4      558.18      578.40     36.61 o 
   7  -9   4       16.75       64.84     45.46 o 
  -7  -8   4      223.90      215.55     23.24 o 
  -6  -8   4      413.42      375.51     44.72 o 
  -5  -8   4        0.43       -5.93     16.77 o 
  -4  -8   4     1317.76     1081.76    165.83 o 
  -3  -8   4     2947.84     2861.89     41.67 o 
  -2  -8   4     1697.93     1765.49     36.71 o 
  -1  -8   4       12.38       14.45     11.18 o 
   0  -8   4     3175.69     3185.61     42.13 o 
   1  -8   4     4915.05     4937.57     74.85 o 
   2  -8   4     2498.44     2413.34     44.72 o 
   3  -8   4     3404.28     3328.97     55.83 o 
   4  -8   4      961.17      988.28     50.68 o 
   5  -8   4      227.73      241.72     25.71 o 
   6  -8   4      656.95      688.29     37.35 o 
   7  -8   4      422.99      436.75     61.12 o 
  -7  -7   4       67.00       84.51     18.62 o 
  -6  -7   4     1261.69     1283.52     38.60 o 
  -5  -7   4     1690.06     1655.66     40.49 o 
  -4  -7   4      130.54      128.62     16.11 o 
  -3  -7   4      987.79     1013.20     22.77 o 
  -2  -7   4     6349.64     6544.37    155.77 o 
  -1  -7   4     4502.35     4416.32     62.08 o 
   0  -7   4      187.84      157.28      9.87 o 
   1  -7   4      261.75      281.89     15.44 o 
   2  -7   4     1467.47     1428.40     32.03 o 
   3  -7   4     2664.73     2650.45     54.84 o 
   4  -7   4       74.56       74.04     18.60 o 
   5  -7   4       86.46       85.18     19.29 o 
   6  -7   4     1210.96     1245.96     37.49 o 
   7  -7   4     1310.76     1547.26     88.69 o 
  -8  -6   4      608.55      629.04     33.21 o 
  -7  -6   4      107.03      140.30     43.97 o 
  -6  -6   4      270.21      250.06     21.00 o 
  -5  -6   4     1876.22     1955.00     43.28 o 
  -4  -6   4     3328.01     3250.41     43.80 o 
  -3  -6   4     2325.52     2435.49     34.09 o 
  -2  -6   4      107.51      130.09      9.92 o 
  -1  -6   4      380.59      362.97     17.01 o 
   0  -6   4     2213.84     2105.33     32.89 o 
   1  -6   4        5.72       22.91      9.36 o 
   2  -6   4      348.93      383.56     24.22 o 
   3  -6   4     3377.33     3520.05     51.74 o 
   4  -6   4     3617.56     3600.42     54.74 o 
   5  -6   4     1717.48     1812.33     38.62 o 
   6  -6   4      537.47      578.66     24.07 o 
   7  -6   4       78.28       73.96     27.92 o 
   8  -6   4      793.17      886.92     79.00 o 
  -8  -5   4     1319.14     1218.46     50.31 o 
  -7  -5   4     1541.23     1543.88     41.84 o 
  -6  -5   4     7380.65     7227.93    104.53 o 
  -5  -5   4      502.65      521.78     34.66 o 
  -4  -5   4      638.64      604.24     18.09 o 
  -3  -5   4     1836.23     1840.50     35.20 o 
  -2  -5   4     2156.33     2101.09     36.26 o 
  -1  -5   4        4.66        3.96      7.52 o 
   0  -5   4     3572.29     3511.07     73.41 o 
   1  -5   4     6377.54     6359.74     72.08 o 
   2  -5   4     4229.87     4221.45     67.46 o 
   3  -5   4     2578.48     2711.55     41.81 o 
   4  -5   4      329.01      336.28     16.20 o 
   5  -5   4     1240.50     1259.43     29.01 o 
   6  -5   4     2252.12     2304.97     62.05 o 
   7  -5   4      446.52      509.08     38.68 o 
   8  -5   4        0.10       -1.34     27.20 o 
  -8  -4   4        2.79      -11.77     16.02 o 
  -7  -4   4       57.04       83.67     16.84 o 
  -6  -4   4     2802.99     2914.69     54.74 o 
  -5  -4   4     1107.14     1081.94     20.89 o 
  -4  -4   4       49.06       49.54      7.81 o 
  -3  -4   4     3507.85     3672.53     54.21 o 
  -2  -4   4     7526.90     7588.78     95.56 o 
  -1  -4   4    16256.38    16004.92    273.16 o 
   0  -4   4     2344.77     2338.67     29.48 o 
   1  -4   4      156.66      213.86     16.57 o 
   2  -4   4     2154.07     1950.94    110.04 o 
   3  -4   4     3285.31     3336.07     48.41 o 
   4  -4   4      534.60      500.89     18.44 o 
   5  -4   4        2.78        2.70     12.02 o 
   6  -4   4      933.40      965.01     45.30 o 
   7  -4   4      828.13      814.89     44.76 o 
   8  -4   4      592.32      658.79     53.29 o 
  -9  -3   4      363.30      404.78     35.03 o 
  -8  -3   4      838.81      846.46     55.90 o 
  -7  -3   4        0.77       -2.71     14.16 o 
  -6  -3   4      133.91      141.22     11.94 o 
  -5  -3   4     6067.57     5881.70     66.48 o 
  -4  -3   4     2119.82     1964.11     48.78 o 
  -3  -3   4     3455.25     3374.90     49.99 o 
  -2  -3   4       16.83       22.70      8.05 o 
  -1  -3   4      711.93      654.94     13.07 o 
   0  -3   4    14537.94    14910.09    160.96 o 
   1  -3   4      751.09      690.23     26.83 o 
   2  -3   4     1225.08     1327.58     29.16 o 
   3  -3   4     3440.24     3708.69     60.25 o 
   4  -3   4     3597.96     3532.64     53.61 o 
   5  -3   4     1813.94     1836.38     53.59 o 
   6  -3   4      154.58      149.09     27.36 o 
   7  -3   4       82.91       86.62     27.94 o 
   8  -3   4      131.89      161.04     31.94 o 
  -9  -2   4      138.24      143.84     28.32 o 
  -8  -2   4      808.51      792.58     31.68 o 
  -7  -2   4     2117.10     2152.10     45.00 o 
  -6  -2   4     1654.75     1630.20     31.91 o 
  -5  -2   4      110.49      103.24     11.22 o 
  -4  -2   4     1248.18     1174.84     39.13 o 
  -3  -2   4     2718.63     2608.51     40.78 o 
  -2  -2   4     9169.11     9019.21    109.28 o 
  -1  -2   4     1225.92     1225.16     30.42 o 
   0  -2   4     3180.43     3287.83     41.39 o 
   1  -2   4    12676.72    13426.39    339.12 o 
   2  -2   4     9398.34     9713.42    109.53 o 
   3  -2   4     1113.37     1084.20     36.49 o 
   4  -2   4      474.36      507.80     30.44 o 
   5  -2   4     2334.13     2231.56     59.30 o 
   6  -2   4     3043.07     3037.76     70.76 o 
   7  -2   4     2695.32     2636.52     68.89 o 
   8  -2   4      756.68      697.49     48.07 o 
  -9  -1   4     1306.38     1231.25     51.43 o 
  -8  -1   4       53.79       64.71     16.77 o 
  -7  -1   4       85.84      103.26     13.89 o 
  -6  -1   4     1687.41     1651.65     31.73 o 
  -5  -1   4      644.29      644.08     22.50 o 
  -4  -1   4      726.85      716.31     20.90 o 
  -3  -1   4     2575.46     2498.54     44.72 o 
  -2  -1   4     4619.30     4423.48     57.66 o 
  -1  -1   4     9847.46    10197.64    128.09 o 
   0  -1   4     2221.02     2356.10     42.30 o 
   2  -1   4     8692.15     9481.35    134.90 o 
   3  -1   4     9677.13     9903.16    144.13 o 
   4  -1   4     1565.94     1495.86     68.57 o 
   5  -1   4      260.49      257.46     30.67 o 
   6  -1   4       93.19       81.56     27.56 o 
   7  -1   4      606.86      645.82     43.60 o 
   8  -1   4     1128.33     1114.25     52.20 o 
  -9   0   4      561.82      596.99     38.76 o 
  -8   0   4      535.77      563.81     26.21 o 
  -7   0   4       58.11       44.81     12.46 o 
  -6   0   4      457.47      432.66     29.44 o 
  -5   0   4     4460.30     4346.51     54.28 o 
  -4   0   4     5768.50     5778.96     65.57 o 
  -3   0   4     2182.10     2093.35     29.28 o 
  -2   0   4       23.71       34.62      6.47 o 
  -1   0   4     3450.82     3557.71     43.53 o 
   0   0   4     4204.77     4266.67     62.31 o 
   1   0   4     7421.61     7890.95     91.27 o 
   2   0   4      257.25      253.53     21.59 o 
   3   0   4      857.78      843.86     36.18 o 
   4   0   4     1045.13     1003.84     43.72 o 
   5   0   4     1051.14     1031.71     48.58 o 
   6   0   4      252.75      223.26     40.62 o 
   7   0   4      313.42      322.23     36.40 o 
   8   0   4      580.26      637.21     45.09 o 
  -8   1   4     1465.31     1488.59     32.61 o 
  -7   1   4     1757.28     1754.36     42.36 o 
  -6   1   4     2355.35     2368.58     37.51 o 
  -5   1   4      133.56      139.93     11.02 o 
  -4   1   4     1198.60     1218.24     22.16 o 
  -3   1   4     2103.67     1981.17     27.64 o 
  -2   1   4     2583.33     2397.05     40.10 o 
  -1   1   4      226.52      229.55     20.12 o 
   0   1   4       31.41       16.00      8.07 o 
   1   1   4     6536.60     6845.28     78.32 o 
   2   1   4     2051.39     1984.60     49.02 o 
   3   1   4      231.02      285.45     27.05 o 
   4   1   4       45.99       34.56     26.30 o 
   5   1   4     1617.86     1612.57    107.70 o 
   6   1   4     2313.93     2266.93     64.52 o 
   7   1   4      961.91      951.81     51.04 o 
  -9   2   4     1335.68     1340.81     72.29 o 
  -8   2   4      348.85      331.95     34.66 o 
  -7   2   4      258.04      262.35     41.74 o 
  -6   2   4     3055.51     3029.42     42.67 o 
  -5   2   4     1852.40     1826.53     28.93 o 
  -4   2   4      646.62      655.57     26.77 o 
  -3   2   4      100.74      151.92     19.01 o 
  -2   2   4      169.23      118.00     12.30 o 
  -1   2   4     1169.86     1050.91     28.72 o 
   0   2   4     2535.40     2670.43     39.21 o 
   1   2   4      370.11      389.84     19.86 o 
   2   2   4     3673.94     3654.53     51.54 o 
   3   2   4     4348.39     4374.58     82.32 o 
   4   2   4     2699.16     2801.50    129.31 o 
   5   2   4      283.48      293.67     35.40 o 
   6   2   4      200.33      184.89     75.65 o 
   7   2   4      890.53      863.65     51.43 o 
  -8   3   4     2501.19     2481.32     67.91 o 
  -7   3   4      789.63      751.59     40.11 o 
  -6   3   4      207.07      207.74     33.17 o 
  -5   3   4     2119.39     2084.46     53.63 o 
  -4   3   4     1778.78     1718.16     45.57 o 
  -3   3   4      667.37      654.47     26.15 o 
  -2   3   4       73.10      116.46     11.55 o 
  -1   3   4     4127.52     4309.04    127.45 o 
   0   3   4     5368.21     5369.93     80.29 o 
   1   3   4     8123.67     8596.39    101.35 o 
   2   3   4      599.03      571.18     23.87 o 
   3   3   4        1.17       -1.06     25.74 o 
   4   3   4     1097.21     1116.75     51.78 o 
   5   3   4     1358.07     1367.02     54.97 o 
   6   3   4      125.45      118.75     33.74 o 
   7   3   4      257.99      264.38     39.68 o 
  -8   4   4     1455.57     1387.60     52.73 o 
  -7   4   4     1401.11     1386.00     49.86 o 
  -6   4   4       27.60       16.48     20.01 o 
  -5   4   4      555.81      509.88     33.44 o 
  -4   4   4     1084.99     1065.25     42.48 o 
  -3   4   4     4519.40     4427.22     96.14 o 
  -2   4   4     3945.31     3949.64     71.62 o 
  -1   4   4     1814.93     1862.09     43.46 o 
   0   4   4       10.16        5.94     11.22 o 
   1   4   4     2385.38     2428.24     40.90 o 
   2   4   4     1391.18     1395.12     37.23 o 
   3   4   4      298.31      327.94     43.23 o 
   4   4   4       98.37      109.93     39.87 o 
   5   4   4     1266.44     1336.39     75.28 o 
   6   4   4     1177.46     1184.44     55.68 o 
  -8   5   4       58.60       75.03     26.49 o 
  -7   5   4      958.67      934.49     43.61 o 
  -6   5   4      820.67      774.00     38.60 o 
  -5   5   4     1508.20     1399.05     45.81 o 
  -4   5   4       86.30       50.67     19.23 o 
  -3   5   4      169.12      172.43     21.61 o 
  -2   5   4     2592.41     2573.48     57.02 o 
  -1   5   4      286.67      304.50     40.99 o 
   0   5   4     1278.23     1279.42     31.66 o 
   1   5   4      227.95      234.50     17.93 o 
   2   5   4     1664.76     1661.44     42.93 o 
   3   5   4     3591.49     3590.15    105.83 o 
   4   5   4     2474.67     2425.23     89.44 o 
   5   5   4      844.75      741.58     64.10 o 
   6   5   4       15.51       53.66     45.46 o 
  -7   6   4      270.73      270.70     30.44 o 
  -6   6   4       58.53       42.89     21.87 o 
  -5   6   4       22.76       11.55     19.50 o 
  -4   6   4     1670.06     1602.35     64.47 o 
  -3   6   4      123.75      120.84     33.54 o 
  -2   6   4      438.22      429.91     38.01 o 
  -1   6   4     2276.25     2193.71     52.92 o 
   0   6   4     3423.42     3278.31     54.31 o 
   1   6   4     2930.53     3028.62     77.22 o 
   2   6   4      203.27      187.82     38.76 o 
   3   6   4      122.71      128.94     36.52 o 
   4   6   4     1388.67     1373.60     72.29 o 
   5   6   4     2484.66     2419.27     98.38 o 
  -7   7   4      354.11      340.99     33.62 o 
  -6   7   4      241.60      269.22     29.92 o 
  -5   7   4      164.59      188.20     32.42 o 
  -4   7   4      850.12      763.45     38.21 o 
  -3   7   4     2214.63     2169.70     56.92 o 
  -2   7   4     1373.21     1419.44     45.06 o 
  -1   7   4       53.32       81.84     19.88 o 
   0   7   4      105.58      113.27     17.86 o 
   1   7   4     1591.66     1640.72     46.67 o 
   2   7   4      875.76      911.51     61.12 o 
   3   7   4      409.50      437.50     47.70 o 
   4   7   4        5.93       42.48     38.01 o 
  -6   8   4     1333.13     1302.62     51.22 o 
  -5   8   4     2273.44     2166.92     61.88 o 
  -4   8   4      530.25      554.21     35.83 o 
  -3   8   4        6.58       10.90     19.48 o 
  -2   8   4      379.12      393.51     46.95 o 
  -1   8   4      227.35      299.72     43.23 o 
   0   8   4      978.85      965.38     34.17 o 
   1   8   4        1.57      -11.28     19.01 o 
   2   8   4       56.76      114.03     39.50 o 
   3   8   4      633.78      661.09     58.13 o 
  -4   9   4      285.76      301.47     31.08 o 
  -3   9   4      374.06      285.39     22.69 o 
  -2   9   4       47.84       54.75     26.83 o 
  -1   9   4      287.96      307.45     24.96 o 
   0   9   4     1034.32     1098.47     44.14 o 
   1   9   4     1485.39     1448.13     75.28 o 
   2   9   4      106.45       42.48     40.99 o 
  -2 -13   5      855.25      851.89     57.39 o 
  -1 -13   5      770.33      880.21     55.90 o 
   0 -13   5     1609.30     1543.53     70.06 o 
   1 -13   5     1171.74     1205.91     62.61 o 
   2 -13   5        9.94       11.92     25.34 o 
   3 -13   5      237.66      253.40     38.76 o 
  -4 -12   5     1166.35     1173.07     32.72 o 
  -3 -12   5     1387.48     1406.14     35.95 o 
  -2 -12   5      670.99      680.20     24.63 o 
  -1 -12   5        2.20       -8.94     24.60 o 
   0 -12   5       64.76       77.51     27.58 o 
   1 -12   5     1450.10     1299.07     62.61 o 
   2 -12   5     1026.71     1018.84     56.64 o 
   3 -12   5       14.46       -6.71     25.34 o 
   4 -12   5      393.24      450.91     45.46 o 
  -5 -11   5      600.39      528.11     34.51 o 
  -4 -11   5      100.12       92.22     15.68 o 
  -3 -11   5      791.80      815.73     26.49 o 
  -2 -11   5      677.52      705.51     23.81 o 
  -1 -11   5      150.57      159.56     13.47 o 
   0 -11   5      101.38      105.09     27.58 o 
   1 -11   5     2466.79     2431.94     81.98 o 
   2 -11   5     3284.98     3053.53     94.65 o 
   3 -11   5     2306.89     2290.33     81.24 o 
   4 -11   5      701.24      725.18     51.43 o 
   5 -11   5        4.97       26.09     27.58 o 
  -6 -10   5      163.95      132.00     21.61 o 
  -5 -10   5     1361.32     1334.96     40.00 o 
  -4 -10   5      521.06      516.18     27.20 o 
  -3 -10   5       27.00       15.53     11.88 o 
  -2 -10   5      751.61      766.59     24.13 o 
  -1 -10   5     2563.14     2585.11     40.56 o 
   0 -10   5     1241.45     1333.13     45.03 o 
   1 -10   5     2112.66     2188.71     48.82 o 
   2 -10   5      405.08      391.29     37.27 o 
   3 -10   5      562.82      644.69     45.46 o 
   4 -10   5     1559.15     1603.90     67.08 o 
   5 -10   5      906.16      971.14     55.90 o 
   6 -10   5       65.02       70.80     29.81 o 
  -6  -9   5        0.95        0.53     17.14 o 
  -5  -9   5      231.13      223.93     20.23 o 
  -4  -9   5     2532.56     2514.85     50.61 o 
  -3  -9   5     2609.04     2575.22     49.10 o 
  -2  -9   5      176.93      176.13     20.50 o 
  -1  -9   5       11.39       14.52      9.84 o 
   0  -9   5      671.81      655.90     29.86 o 
   1  -9   5     3948.75     3858.58     65.00 o 
   2  -9   5      152.34      140.46     15.57 o 
   3  -9   5      806.11      808.66     48.45 o 
   4  -9   5      202.79      251.17     31.30 o 
   5  -9   5     1066.45     1021.82     54.41 o 
   6  -9   5      910.68      942.12     44.88 o 
   7  -9   5       64.12      130.43     50.68 o 
  -7  -8   5     1087.49     1099.48     38.83 o 
  -6  -8   5     2093.79     2159.61     50.46 o 
  -5  -8   5     1001.58      991.13     33.21 o 
  -4  -8   5       14.54       10.94     12.89 o 
  -3  -8   5      136.49      144.72     15.57 o 
  -2  -8   5      790.13      769.18     25.42 o 
  -1  -8   5      367.29      351.57     17.60 o 
   0  -8   5        8.88       25.58      9.25 o 
   1  -8   5      408.33      419.87     23.41 o 
   2  -8   5     2329.50     2291.65     44.59 o 
   3  -8   5     1494.50     1439.32     35.10 o 
   4  -8   5      407.71      416.54     24.00 o 
   5  -8   5      180.11      226.57     30.56 o 
   6  -8   5     1780.71     1776.28     54.91 o 
   7  -8   5     1599.37     1651.60     92.42 o 
  -8  -7   5     4204.43     3828.50     75.27 o 
  -7  -7   5       89.19       91.28     18.97 o 
  -6  -7   5      178.50      193.98     19.94 o 
  -5  -7   5     1230.63     1229.73     55.15 o 
  -4  -7   5     1899.07     1846.26     41.17 o 
  -3  -7   5       75.21       41.68     18.26 o 
  -2  -7   5      839.86      855.01     25.23 o 
  -1  -7   5     1609.22     1519.68     30.88 o 
   0  -7   5     2892.87     2956.63     49.71 o 
   1  -7   5     1228.95     1272.13     31.87 o 
   2  -7   5      179.82      170.48     14.68 o 
   3  -7   5      710.27      707.98     26.83 o 
   4  -7   5     5011.02     5010.23     85.86 o 
   5  -7   5     1604.26     1600.23     38.86 o 
   6  -7   5      211.13      252.33     31.68 o 
   7  -7   5       79.67       96.14     47.70 o 
  -8  -6   5     1460.56     1449.88     44.12 o 
  -7  -6   5      764.81      776.62     33.21 o 
  -6  -6   5       25.84       43.34     15.57 o 
  -5  -6   5     1407.54     1390.14     36.71 o 
  -4  -6   5     1817.50     1796.60     39.05 o 
  -3  -6   5     5176.42     5323.89     76.09 o 
  -1  -6   5      777.57      818.68     22.17 o 
   0  -6   5     1924.66     1869.94     33.09 o 
   1  -6   5     7796.05     8131.13    111.21 o 
   2  -6   5     2950.60     2976.72     42.38 o 
   3  -6   5      412.40      407.96     27.47 o 
   4  -6   5      110.38      124.44     19.14 o 
   5  -6   5      496.48      522.43     25.83 o 
   6  -6   5     1396.58     1355.49     51.00 o 
   7  -6   5      288.34      372.45     36.88 o 
  -8  -5   5        1.22       11.25     26.09 o 
  -7  -5   5     2410.03     2326.20     63.72 o 
  -6  -5   5      223.91      234.92     19.94 o 
  -5  -5   5     1026.68     1033.72     31.62 o 
  -4  -5   5      197.34      197.21     18.26 o 
  -3  -5   5     4146.70     4172.04     61.84 o 
  -2  -5   5     5428.54     5372.42     73.20 o 
  -1  -5   5     2906.90     2808.02     44.51 o 
   0  -5   5     2293.68     2414.33     28.37 o 
   1  -5   5     1034.99     1176.69     21.51 o 
   2  -5   5     1058.05      996.55     25.02 o 
   3  -5   5     2528.93     2545.81     49.45 o 
   4  -5   5      818.11      781.98     26.84 o 
   5  -5   5       15.86       24.83     24.34 o 
   6  -5   5      301.40      340.58     33.48 o 
   7  -5   5     2858.23     2878.25     74.17 o 
   8  -5   5      883.22      910.77     56.64 o 
  -8  -4   5      541.01      512.41     27.87 o 
  -7  -4   5       36.68       60.84     16.24 o 
  -6  -4   5      433.77      450.68     30.56 o 
  -5  -4   5     2742.95     2724.52     49.40 o 
  -4  -4   5     3587.12     3522.38     55.51 o 
  -3  -4   5      969.56     1031.22     25.46 o 
  -2  -4   5     2048.92     2062.53     35.73 o 
  -1  -4   5     5093.67     5238.74     49.44 o 
   0  -4   5     3252.49     3379.65     42.55 o 
   1  -4   5      547.03      507.68     19.99 o 
   2  -4   5     1115.97     1156.97     25.76 o 
   3  -4   5     4206.89     4168.48     57.63 o 
   4  -4   5     3442.43     3364.74     54.71 o 
   5  -4   5     9238.57     9191.91    145.35 o 
   6  -4   5     1558.72     1551.81     53.13 o 
   7  -4   5       13.91       25.35     27.75 o 
   8  -4   5     1436.28     1465.67     82.73 o 
  -9  -3   5       16.18       12.78     17.07 o 
  -8  -3   5     1647.69     1581.22     42.07 o 
  -7  -3   5      982.35      976.66     32.25 o 
  -6  -3   5      446.60      453.75     23.45 o 
  -5  -3   5       90.48      103.03     11.55 o 
  -4  -3   5     2617.14     2531.55     58.51 o 
  -3  -3   5     2226.23     2138.39     37.08 o 
  -2  -3   5      142.25      130.94     30.56 o 
  -1  -3   5     1949.64     2191.31     28.91 o 
   0  -3   5    10337.57    11102.18    117.69 o 
   1  -3   5    15093.49    15966.34    212.08 o 
   2  -3   5     1675.39     1538.37     34.66 o 
   3  -3   5     2692.00     2791.51     41.90 o 
   4  -3   5      552.88      523.10     32.56 o 
   5  -3   5      985.23     1018.57     46.59 o 
   6  -3   5     2583.80     2479.92     65.35 o 
   7  -3   5      424.21      483.89     43.60 o 
   8  -3   5      424.59      436.93     41.48 o 
  -9  -2   5      117.71       95.91     21.99 o 
  -8  -2   5        1.61       11.38     16.02 o 
  -7  -2   5      928.51      954.42     53.29 o 
  -6  -2   5     2871.89     2817.23     42.70 o 
  -5  -2   5      938.49      854.25     25.68 o 
  -4  -2   5       11.88       -3.96      9.12 o 
  -3  -2   5     3523.75     3495.99     51.33 o 
  -2  -2   5     7505.22     7332.37     90.99 o 
  -1  -2   5     5519.39     5615.86     75.87 o 
   0  -2   5      567.84      517.74     23.56 o 
   1  -2   5       17.20       14.91     21.24 o 
   2  -2   5     1031.65      915.75     46.58 o 
   3  -2   5     1016.07      937.13     38.60 o 
   4  -2   5     1281.73     1265.42     45.40 o 
   5  -2   5       27.32       57.08     26.95 o 
   6  -2   5     1335.29     1353.21     51.81 o 
   7  -2   5     1216.98     1241.98     53.26 o 
   8  -2   5      187.62      245.26     56.27 o 
  -9  -1   5      658.06      714.37     31.30 o 
  -8  -1   5      884.77      886.76     31.19 o 
  -7  -1   5        7.04        6.86     16.77 o 
  -6  -1   5      982.04     1022.41     39.50 o 
  -5  -1   5     2680.93     2568.95     44.18 o 
  -4  -1   5     4854.05     4706.25     65.29 o 
  -3  -1   5     1671.30     1620.10     29.69 o 
  -2  -1   5      342.70      353.26     16.24 o 
  -1  -1   5     5900.56     6413.25     86.55 o 
   0  -1   5     3518.32     3465.45     58.38 o 
   1  -1   5      210.36      227.26     59.25 o 
   2  -1   5      191.58      262.04     22.66 o 
   3  -1   5     1620.10     1630.93     47.42 o 
   4  -1   5     2754.57     2686.32     64.54 o 
   5  -1   5     1484.71     1478.53     53.16 o 
   6  -1   5      227.77      240.85     32.33 o 
   7  -1   5      236.43      230.72     34.81 o 
  -8   0   5     2592.47     2502.00     67.08 o 
  -7   0   5     2280.39     2270.82     44.12 o 
  -6   0   5     1469.52     1499.89     33.62 o 
  -5   0   5      219.74      224.73     13.30 o 
  -4   0   5       38.71       33.50      9.48 o 
  -3   0   5     2009.00     1921.99     28.93 o 
  -2   0   5     1530.46     1599.27     32.95 o 
  -1   0   5      258.72      279.00     12.91 o 
   0   0   5     3040.38     3218.59     53.92 o 
   1   0   5     6522.75     6643.18     80.69 o 
   2   0   5     4312.28     4510.59     91.67 o 
   3   0   5      952.74      999.33     43.36 o 
   4   0   5      427.17      447.90     35.26 o 
   5   0   5     2163.54     2132.24     61.91 o 
   6   0   5      795.44      747.23     78.26 o 
   7   0   5      829.30      810.13     48.58 o 
  -7   1   5      359.60      341.11     18.56 o 
  -6   1   5      886.50      847.09     25.75 o 
  -5   1   5     1151.77     1159.37     24.33 o 
  -4   1   5       57.17       76.73      9.05 o 
  -3   1   5     2735.08     2737.36     36.14 o 
  -2   1   5     9589.44     9875.16    131.43 o 
  -1   1   5    11798.91    12485.28    349.18 o 
   0   1   5      181.79      149.66     11.91 o 
   1   1   5       70.01      102.01      9.20 o 
   2   1   5     2477.99     2525.48     57.79 o 
   3   1   5     3534.49     3547.18     90.55 o 
   4   1   5      501.01      536.80     39.13 o 
   5   1   5        0.88      -18.57     27.75 o 
   6   1   5      195.74      251.62     36.15 o 
   7   1   5     2010.39     1995.13     66.71 o 
  -8   2   5       49.45       71.16     26.74 o 
  -7   2   5      328.52      355.51     47.70 o 
  -6   2   5      909.17      865.30     59.62 o 
  -5   2   5     2178.32     2025.38     49.94 o 
  -4   2   5     5044.64     4932.75     77.54 o 
  -3   2   5     1280.16     1287.96     41.74 o 
  -2   2   5      285.30      319.58     25.33 o 
  -1   2   5     3735.83     3925.54     54.35 o 
   0   2   5     5391.58     5426.35     83.04 o 
   1   2   5     2292.68     2257.43     35.63 o 
   2   2   5       40.29       46.08     21.11 o 
   3   2   5      980.23      920.36     80.49 o 
   4   2   5     2216.93     2232.17     64.36 o 
   5   2   5      794.86      803.04     50.19 o 
   6   2   5       86.19       75.59     33.85 o 
   7   2   5      125.04      142.59     39.87 o 
  -8   3   5      202.96      266.85     32.47 o 
  -7   3   5      589.64      537.81     36.85 o 
  -6   3   5      861.65      788.89     38.52 o 
  -5   3   5       35.82       40.46     19.72 o 
  -4   3   5     2286.04     2149.60     53.16 o 
  -3   3   5      867.39      835.63     28.07 o 
  -2   3   5     3413.71     3443.28     47.79 o 
  -1   3   5      188.86      203.82     15.67 o 
   0   3   5     1680.50     1741.80     33.48 o 
   1   3   5     2244.06     2213.12     37.73 o 
   2   3   5     4662.64     4814.69    122.23 o 
   3   3   5      238.34      259.51     33.66 o 
   4   3   5      266.12      272.44     46.21 o 
   5   3   5     1658.87     1585.27     90.18 o 
   6   3   5     1659.60     1670.46     63.90 o 
  -8   4   5       58.43       47.48     27.95 o 
  -7   4   5       49.52       68.28     25.71 o 
  -6   4   5      960.39      905.90     41.17 o 
  -5   4   5      608.82      551.98     33.92 o 
  -4   4   5       62.08       82.95     20.53 o 
  -3   4   5     1079.75      970.51     73.04 o 
  -2   4   5     2928.33     2829.30     72.23 o 
  -1   4   5     2524.71     2527.22     73.04 o 
   0   4   5      524.07      498.38     25.00 o 
   1   4   5     1792.03     1716.11     35.49 o 
   2   4   5     3538.98     3687.04    106.58 o 
   3   4   5     5658.70     5893.15    147.57 o 
   4   4   5     2288.29     2299.28     90.18 o 
   5   4   5       77.51       94.82     33.82 o 
   6   4   5      257.35      263.06     44.72 o 
  -7   5   5       16.87       13.03     25.71 o 
  -6   5   5      366.53      360.10     39.13 o 
  -5   5   5     1762.93     1636.05     50.76 o 
  -4   5   5      965.26      999.02     39.77 o 
  -3   5   5       18.25       55.15     26.83 o 
  -2   5   5      181.25      210.57     24.97 o 
  -1   5   5     4445.99     4292.56     77.37 o 
   0   5   5     1823.66     1817.69     39.16 o 
   1   5   5     2497.98     2463.57     49.44 o 
   2   5   5      198.23      168.44     37.27 o 
   3   5   5      691.72      698.35     57.39 o 
   4   5   5     1427.52     1420.56     73.79 o 
   5   5   5       15.63       32.79     42.48 o 
  -7   6   5     1381.61     1328.61     51.67 o 
  -6   6   5      364.72      348.20     31.80 o 
  -5   6   5        4.97       25.21     20.81 o 
  -4   6   5      688.08      658.47     36.07 o 
  -3   6   5     1547.60     1498.07     67.82 o 
  -2   6   5     3253.28     3233.23     69.57 o 
  -1   6   5      261.66      281.95     21.19 o 
   0   6   5        2.59       -1.89     14.97 o 
   1   6   5      788.69      748.57     59.49 o 
   2   6   5     1058.67     1030.02     62.61 o 
   3   6   5      120.45       93.16     38.01 o 
   4   6   5      197.37      239.24     46.95 o 
  -6   7   5      872.38      766.75     42.00 o 
  -5   7   5      844.05      787.38     45.46 o 
  -4   7   5      172.25      195.73     26.86 o 
  -3   7   5        1.46       18.09     19.48 o 
  -2   7   5     1035.98     1085.71     41.90 o 
  -1   7   5     2030.01     1949.23     44.00 o 
   0   7   5      306.29      268.58     22.21 o 
   1   7   5       73.60       50.68     37.27 o 
   2   7   5     1354.95     1255.84     70.06 o 
   3   7   5     2501.14     2414.80     91.67 o 
  -5   8   5      525.72      492.13     36.93 o 
  -4   8   5      346.15      382.50     32.13 o 
  -3   8   5       99.25      154.90     27.20 o 
  -2   8   5       89.18      106.33     24.40 o 
  -1   8   5     2024.81     1960.19     46.13 o 
   0   8   5     1512.42     1499.11     91.10 o 
   1   8   5     1944.82     1827.50     81.98 o 
   2   8   5      190.04      175.89     45.46 o 
  -3   9   5     1704.75     1767.40     57.71 o 
  -2   9   5     1465.24     1481.93     52.69 o 
  -1   9   5      333.35      298.26     27.26 o 
   0   9   5       29.37        2.24     39.50 o 
  -3 -13   6      288.04      326.25     25.23 o 
  -2 -13   6      267.92      278.75     40.99 o 
  -1 -13   6      617.95      664.82     52.17 o 
   0 -13   6     1272.34     1323.67     65.59 o 
   1 -13   6     1364.72     1327.39     65.59 o 
   2 -13   6      110.62      140.86     32.79 o 
   3 -13   6       49.87       99.13     30.56 o 
  -4 -12   6      130.29      128.71     17.11 o 
  -3 -12   6      458.34      481.06     22.91 o 
  -2 -12   6      488.23      525.96     32.97 o 
  -1 -12   6      710.63      762.83     77.51 o 
   0 -12   6      916.20      895.86     54.41 o 
   1 -12   6      272.47      326.45     38.76 o 
   2 -12   6     2341.63     2354.43     84.22 o 
   3 -12   6     1476.86     1556.95     69.31 o 
   4 -12   6      251.90      229.55     36.52 o 
  -5 -11   6      463.43      497.15     28.69 o 
  -4 -11   6      141.91      176.07     19.34 o 
  -3 -11   6        1.70       -4.63     13.84 o 
  -2 -11   6      686.59      714.64     24.40 o 
  -1 -11   6     3009.29     2996.29     46.41 o 
   0 -11   6     1095.39     1106.87     26.68 o 
   1 -11   6     1275.66     1156.72     58.13 o 
   2 -11   6        4.26       26.83     24.60 o 
   3 -11   6      358.00      405.45     39.50 o 
   4 -11   6      592.69      650.65     49.19 o 
   5 -11   6       48.34       58.88     28.32 o 
  -6 -10   6        0.03       20.70     17.37 o 
  -5 -10   6      182.67      179.62     32.05 o 
  -4 -10   6      619.98      580.32     34.66 o 
  -3 -10   6      613.76      626.35     27.04 o 
  -2 -10   6      756.00      729.36     24.31 o 
  -1 -10   6       27.27       26.61     19.27 o 
   0 -10   6      604.93      600.12     21.76 o 
   1 -10   6     1147.25     1154.95     35.10 o 
   2 -10   6      724.26      654.68     28.08 o 
   3 -10   6      157.74      184.09     30.56 o 
   4 -10   6     2411.43     2413.31     81.24 o 
   5 -10   6     1511.41     1542.79     66.33 o 
   6 -10   6     1033.96     1139.58     82.73 o 
  -7  -9   6      587.17      666.84     54.03 o 
  -6  -9   6     1033.95     1057.98     37.35 o 
  -5  -9   6      440.05      454.80     26.30 o 
  -4  -9   6        0.86       -1.41      8.20 o 
  -3  -9   6      441.57      404.37     22.50 o 
  -2  -9   6     1232.00     1235.45     32.89 o 
  -1  -9   6     1147.46     1157.44     27.59 o 
   0  -9   6      248.67      277.55     14.83 o 
   1  -9   6      502.36      487.87     25.77 o 
   2  -9   6     5454.94     5371.19     83.41 o 
   3  -9   6     1854.27     1888.64     41.72 o 
   4  -9   6      561.01      622.33     44.72 o 
   5  -9   6      150.85      114.52     22.69 o 
   6  -9   6     1186.35     1173.12     81.24 o 
  -7  -8   6      156.31      136.38     21.22 o 
  -6  -8   6      479.68      485.91     45.09 o 
  -5  -8   6      887.68      951.69     32.68 o 
  -4  -8   6      306.98      313.59     20.69 o 
  -3  -8   6      173.69      190.05     26.09 o 
  -2  -8   6     1801.60     1852.59     38.52 o 
  -1  -8   6     6372.13     6674.44    107.32 o 
   0  -8   6     4489.55     4461.88     69.63 o 
   1  -8   6     2045.33     1979.80     42.98 o 
   2  -8   6      215.03      229.44     17.72 o 
   3  -8   6      850.86      835.05     30.23 o 
   4  -8   6     2391.62     2343.50     48.27 o 
   5  -8   6      599.33      555.87     33.50 o 
   6  -8   6        5.58      -33.54     40.99 o 
   7  -8   6      847.32      943.56     79.75 o 
  -8  -7   6        4.59       -6.71     23.48 o 
  -7  -7   6       42.05       38.76     17.55 o 
  -6  -7   6       45.83       22.32     32.42 o 
  -5  -7   6     2132.96     2115.41     46.23 o 
  -4  -7   6     3489.17     3408.40     59.15 o 
  -3  -7   6     1637.54     1542.30     44.35 o 
  -1  -7   6      193.56      245.22     17.14 o 
   0  -7   6     1363.79     1362.69     29.39 o 
   1  -7   6     1776.24     1751.30     39.35 o 
   2  -7   6     2846.68     2831.56     38.43 o 
   3  -7   6       20.80       37.93     11.36 o 
   4  -7   6      772.87      814.72     32.75 o 
   5  -7   6     3755.02     3721.51     79.77 o 
   6  -7   6     1367.03     1406.95     52.60 o 
   7  -7   6       39.02       65.28     28.46 o 
  -8  -6   6        3.09       -2.98     16.98 o 
  -7  -6   6     1482.02     1512.62     78.26 o 
  -6  -6   6     1472.15     1469.47     39.36 o 
  -5  -6   6      624.43      651.23     28.09 o 
  -4  -6   6       18.84       18.24     17.14 o 
  -3  -6   6     1166.21     1118.53     29.29 o 
  -2  -6   6     3114.46     3134.60     50.46 o 
  -1  -6   6      260.77      251.92     16.77 o 
   0  -6   6        0.10        9.02     11.58 o 
   1  -6   6     3978.09     4067.90     46.69 o 
   2  -6   6     4140.74     4116.03     48.79 o 
   3  -6   6     8044.08     7921.04     99.09 o 
   4  -6   6     1891.01     1873.66     39.82 o 
   5  -6   6       97.78      107.92     31.68 o 
   6  -6   6     3121.98     2986.26     73.51 o 
   7  -6   6      857.24      952.96     49.07 o 
  -8  -5   6      304.50      327.28     34.28 o 
  -7  -5   6        0.55       14.56     15.17 o 
  -6  -5   6      771.28      770.90     40.25 o 
  -5  -5   6     1575.16     1558.45     37.85 o 
  -4  -5   6      170.78      151.70     14.96 o 
  -3  -5   6     1128.88     1174.74     29.16 o 
  -2  -5   6      691.20      717.55     43.97 o 
  -1  -5   6    11195.41    11453.55    102.21 o 
   0  -5   6      823.23      722.35     19.61 o 
   1  -5   6     3112.77     3296.11     45.59 o 
   2  -5   6      505.32      519.35     21.03 o 
   3  -5   6     4476.13     4436.23     73.42 o 
   4  -5   6     6907.66     6637.21     87.06 o 
   5  -5   6      639.36      641.85     38.08 o 
   6  -5   6       99.43       95.89     27.90 o 
   7  -5   6      767.99      801.61     46.47 o 
  -8  -4   6      636.75      654.06     30.76 o 
  -7  -4   6      776.72      812.54     30.56 o 
  -6  -4   6        0.49       17.02     17.14 o 
  -5  -4   6     1467.14     1490.62     35.73 o 
  -4  -4   6     2028.52     1911.11     38.08 o 
  -3  -4   6     5877.64     5875.59     80.31 o 
  -2  -4   6       47.99       44.98      9.65 o 
  -1  -4   6        1.51        4.56      6.53 o 
   0  -4   6      662.43      596.82     19.42 o 
   1  -4   6     3993.15     4024.16     66.63 o 
   2  -4   6     3454.00     3437.14     49.35 o 
   3  -4   6      290.61      306.26     21.24 o 
   4  -4   6      375.02      377.45     32.25 o 
   5  -4   6     1791.46     1705.02     54.84 o 
   6  -4   6       38.57       48.62     27.03 o 
   7  -4   6      154.96      153.28     32.15 o 
  -8  -3   6      697.46      699.76     30.97 o 
  -7  -3   6     1533.65     1541.62     39.13 o 
  -6  -3   6     2034.80     2008.32     45.84 o 
  -5  -3   6     1522.41     1528.34     38.01 o 
  -4  -3   6        8.48       15.95     19.38 o 
  -3  -3   6     2249.00     2310.29     96.14 o 
  -2  -3   6     4786.86     4777.92     58.97 o 
  -1  -3   6     4200.39     4449.34     75.33 o 
   0  -3   6     2012.37     2232.27     34.64 o 
   1  -3   6      313.35      301.63     20.81 o 
   2  -3   6     1731.07     1676.43     30.56 o 
   3  -3   6     2806.66     2701.37     80.12 o 
   4  -3   6        1.57       -9.31     25.34 o 
   5  -3   6      296.00      316.99     32.56 o 
   6  -3   6     1745.81     1819.48     59.44 o 
   7  -3   6     1143.14     1095.77     51.67 o 
  -9  -2   6      917.96      923.13     35.43 o 
  -8  -2   6     1029.59     1027.65     34.28 o 
  -7  -2   6      130.12      147.26     17.07 o 
  -6  -2   6      444.79      418.73     25.34 o 
  -5  -2   6     2138.77     2096.71     40.72 o 
  -4  -2   6     2548.26     2531.50     49.94 o 
  -3  -2   6       30.97       38.37     14.16 o 
  -2  -2   6      960.37     1002.75     20.16 o 
  -1  -2   6     3116.23     3218.16     51.38 o 
   0  -2   6     3510.34     3617.73     61.31 o 
   1  -2   6     2381.58     2462.34     51.11 o 
   2  -2   6     1297.52     1444.41     60.37 o 
   3  -2   6     3002.42     2957.64     65.08 o 
   4  -2   6     3848.79     3844.97     80.36 o 
   5  -2   6     2044.77     2024.60     60.02 o 
   6  -2   6        1.32       14.14     28.01 o 
   7  -2   6      336.85      373.75     54.78 o 
  -9  -1   6      259.92      233.90     22.06 o 
  -8  -1   6      619.72      645.26     28.43 o 
  -7  -1   6      914.19      921.53     29.61 o 
  -6  -1   6      635.53      672.85     25.15 o 
  -5  -1   6     1164.05     1166.84     28.86 o 
  -4  -1   6     3684.76     3651.11     54.78 o 
  -3  -1   6     7087.66     7167.21     91.91 o 
  -2  -1   6       10.56       15.31     10.56 o 
  -1  -1   6       27.67       20.17     11.98 o 
   0  -1   6     5759.56     5954.96     91.10 o 
   1  -1   6     6011.72     5702.76    515.38 o 
   2  -1   6     2447.70     2389.01     55.86 o 
   3  -1   6      173.72      165.93     27.87 o 
   4  -1   6        6.31       27.39     27.69 o 
   5  -1   6     2560.17     2646.61     69.01 o 
   6  -1   6      513.54      520.76     41.54 o 
   7  -1   6       91.05       71.91     46.58 o 
  -8   0   6       99.22      100.62     23.85 o 
  -7   0   6     1197.37     1285.20     33.00 o 
  -6   0   6     1727.97     1735.79     36.49 o 
  -5   0   6      349.77      354.65     29.49 o 
  -4   0   6     1315.88     1328.83     25.85 o 
  -3   0   6     6553.16     6695.38     75.37 o 
  -2   0   6     5255.31     5179.87     73.08 o 
  -1   0   6     6758.75     6970.14    173.21 o 
   0   0   6      359.84      348.66     21.75 o 
   1   0   6      883.84      864.15     47.86 o 
   2   0   6     1598.36     1617.58     49.98 o 
   3   0   6     1790.20     1826.91     57.09 o 
   4   0   6      202.04      192.26     33.09 o 
   5   0   6      438.70      415.12     38.60 o 
   6   0   6     1524.50     1586.93     61.02 o 
   7   0   6     1019.95     1068.06     82.73 o 
  -7   1   6       65.25       80.49     38.01 o 
  -6   1   6     2179.04     2160.64     95.03 o 
  -5   1   6     2454.85     2407.84     49.07 o 
  -4   1   6     2829.67     2766.00     39.02 o 
  -3   1   6      227.46      234.13     26.09 o 
  -2   1   6     1433.39     1528.61     34.90 o 
  -1   1   6     1285.25     1179.31     26.64 o 
   0   1   6     2425.22     2493.91     39.42 o 
   1   1   6      183.66      188.68     12.68 o 
   2   1   6      817.62      846.45     43.51 o 
   3   1   6     2980.95     3024.46    124.84 o 
   4   1   6     2799.06     2799.59     72.92 o 
   5   1   6     3556.91     3530.60     84.80 o 
   6   1   6      183.82      129.07     35.20 o 
  -8   2   6     1560.66     1549.46     56.56 o 
  -7   2   6     1249.32     1198.46     74.53 o 
  -6   2   6      251.24      228.81     41.74 o 
  -5   2   6        0.96        0.05     13.26 o 
  -4   2   6     2389.85     2418.50     97.64 o 
  -3   2   6     1135.08     1099.24     30.57 o 
  -2   2   6      219.77      229.43     14.19 o 
  -1   2   6     1072.29     1079.21     27.77 o 
   0   2   6     7547.59     7630.85     94.21 o 
   1   2   6     7684.57     7577.56    125.61 o 
   2   2   6     2303.55     2286.61     81.98 o 
   3   2   6      570.68      608.07     40.74 o 
   4   2   6      749.39      815.97     46.87 o 
   5   2   6      799.96      894.40     53.79 o 
   6   2   6      449.96      500.31     45.62 o 
  -8   3   6       64.79       78.48     46.21 o 
  -7   3   6      578.89      568.73     38.52 o 
  -6   3   6     1714.14     1590.66     51.99 o 
  -5   3   6       14.91       24.79     19.94 o 
  -4   3   6       30.89        6.96     18.95 o 
  -3   3   6     4921.81     4755.34    210.21 o 
  -2   3   6     3748.33     3538.02    111.19 o 
  -1   3   6     2887.15     2915.79     48.45 o 
   0   3   6      249.90      245.80     17.53 o 
   1   3   6      248.94      273.19     17.32 o 
   2   3   6     3053.70     2982.72     94.65 o 
   3   3   6       76.65       67.08     36.52 o 
   4   3   6       87.44       67.96     31.49 o 
   5   3   6      313.27      338.05     40.78 o 
   6   3   6      645.78      707.18    108.44 o 
  -7   4   6      192.10      158.41     28.23 o 
  -6   4   6      479.72      473.17     35.02 o 
  -5   4   6     2367.44     2167.17     58.62 o 
  -4   4   6     6027.41     5791.77    138.63 o 
  -3   4   6      340.96      349.41     27.14 o 
  -2   4   6        1.06      -10.95     20.87 o 
  -1   4   6     1196.75     1235.68     33.46 o 
   0   4   6     3009.32     3015.40     50.84 o 
   1   4   6       29.95       50.22     14.58 o 
   2   4   6        0.35      -18.63     32.05 o 
   3   4   6      197.68      227.32     43.97 o 
   4   4   6       94.22       93.91     43.23 o 
   5   4   6       99.87      140.86     49.94 o 
  -7   5   6     1437.50     1274.90     51.33 o 
  -6   5   6      447.46      418.19     33.62 o 
  -5   5   6        2.02      -20.01     20.01 o 
  -4   5   6     1181.26     1119.71     43.13 o 
  -3   5   6     2549.99     2241.61     57.42 o 
  -2   5   6     1029.34      958.40     38.73 o 
  -1   5   6      108.85      146.70     22.81 o 
   0   5   6     1079.25     1107.26     32.75 o 
   1   5   6     3975.63     3973.98    114.03 o 
   2   5   6      478.15      430.79     48.45 o 
   3   5   6       11.42       18.63     37.27 o 
   4   5   6        1.54       -2.98     39.50 o 
  -6   6   6      483.81      473.12     36.15 o 
  -5   6   6      283.89      271.80     29.61 o 
  -4   6   6       33.58       21.96     20.53 o 
  -3   6   6     3391.65     3080.68     70.57 o 
  -2   6   6     1335.86     1358.46     45.57 o 
  -1   6   6     2882.81     2855.80     68.39 o 
   0   6   6        5.44       33.56     19.85 o 
   1   6   6      567.06      574.63     53.66 o 
   2   6   6      915.62      991.26     64.84 o 
   3   6   6      508.41      525.44     55.90 o 
  -5   7   6     1352.72     1322.55     51.04 o 
  -4   7   6     1564.61     1573.78     51.78 o 
  -3   7   6      355.88      347.97     30.83 o 
  -2   7   6      227.75      233.05     39.87 o 
  -1   7   6     1012.51     1132.16     36.94 o 
   0   7   6     1673.88     1748.40     54.78 o 
   1   7   6       84.84      120.74     41.74 o 
   2   7   6       20.50       17.89     38.01 o 
  -3   8   6      634.10      616.52     39.24 o 
  -2   8   6      706.91      719.23     33.68 o 
  -1   8   6        6.46       13.83     19.28 o 
   0   8   6      363.75      351.79     52.92 o 
  -3 -13   7     1838.48     1864.39     40.68 o 
  -2 -13   7      476.92      573.57     33.91 o 
  -1 -13   7     1447.84     1385.53     68.57 o 
   0 -13   7        7.78       19.38     27.58 o 
   1 -13   7      596.15      717.73     52.92 o 
   2 -13   7      270.85      317.50     40.25 o 
   3 -13   7      291.80      391.29     43.23 o 
  -4 -12   7      374.86      343.82     26.58 o 
  -3 -12   7        0.16      -15.70     16.88 o 
  -2 -12   7      437.12      449.75     22.76 o 
  -1 -12   7     1243.00     1295.94     30.97 o 
   0 -12   7      602.69      646.93     50.68 o 
   1 -12   7      107.60      120.74     30.56 o 
   2 -12   7     1281.05     1278.95     62.61 o 
   3 -12   7      837.50      872.76     54.41 o 
   4 -12   7      476.97      547.06     49.19 o 
  -5 -11   7       66.03       96.89     21.24 o 
  -4 -11   7     1042.30     1008.57     34.89 o 
  -3 -11   7     1117.33     1133.57     35.22 o 
  -2 -11   7      126.75      132.12     15.24 o 
  -1 -11   7       10.23       -0.99     11.89 o 
   0 -11   7     4489.96     4516.28     78.75 o 
   1 -11   7      550.90      570.32     36.89 o 
   2 -11   7      107.43      119.99     29.81 o 
   3 -11   7      165.19      153.53     31.30 o 
   4 -11   7     1590.64     1641.17     70.06 o 
   5 -11   7     1826.25     1946.70     74.90 o 
  -6 -10   7      239.18      249.69     24.09 o 
  -5 -10   7       15.82      -14.61     14.61 o 
  -4 -10   7      760.62      676.22     28.62 o 
  -3 -10   7     2390.22     2434.56     50.68 o 
  -2 -10   7     2843.72     2857.13     76.02 o 
  -1 -10   7      941.00      963.65     26.72 o 
   0 -10   7      321.82      300.61     22.55 o 
   1 -10   7     1426.05     1407.44     55.15 o 
   2 -10   7     3981.75     3866.30     67.68 o 
   3 -10   7      958.60      983.06     52.92 o 
   4 -10   7       41.04       51.49     21.77 o 
   5 -10   7      330.27      366.47     30.57 o 
   6 -10   7      661.43      841.45     75.28 o 
  -7  -9   7      420.11      452.46     30.22 o 
  -6  -9   7      942.38      963.80     43.23 o 
  -5  -9   7      756.76      808.02     35.40 o 
  -4  -9   7      755.78      721.49     29.37 o 
  -3  -9   7      441.08      470.18     23.03 o 
  -2  -9   7     1505.21     1491.92     36.28 o 
  -1  -9   7     2678.42     2667.88     48.27 o 
   0  -9   7     3015.06     2995.84     58.55 o 
   1  -9   7       97.35       80.69     16.68 o 
   2  -9   7      275.48      274.08     20.22 o 
   3  -9   7     2668.22     2569.44     44.92 o 
   4  -9   7     1295.63     1309.03     35.95 o 
   6  -9   7      446.66      491.90     64.10 o 
  -7  -8   7      300.65      329.82     25.99 o 
  -6  -8   7       19.10       17.91     16.11 o 
  -5  -8   7      351.93      360.61     23.24 o 
  -4  -8   7     2035.49     2061.35     45.09 o 
  -3  -8   7     1422.59     1439.59     36.52 o 
  -2  -8   7      262.89      258.87     17.37 o 
  -1  -8   7      734.78      721.47     25.42 o 
   0  -8   7     2879.11     2827.60     52.28 o 
   1  -8   7     4861.00     4781.70     68.21 o 
   2  -8   7      396.42      377.08     19.79 o 
   3  -8   7      770.70      757.38     23.46 o 
   4  -8   7     3428.35     3298.94     46.61 o 
   5  -8   7     1623.73     1749.82     56.12 o 
   6  -8   7      988.99     1026.46     48.70 o 
  -7  -7   7      967.22      947.62     35.87 o 
  -6  -7   7      733.55      738.85     31.62 o 
  -5  -7   7        2.44        7.76     13.60 o 
  -4  -7   7      101.23      105.35     15.91 o 
  -3  -7   7     2641.66     2687.87     49.40 o 
  -2  -7   7      548.94      549.81     28.69 o 
  -1  -7   7     1532.09     1439.21    112.42 o 
   0  -7   7     1183.59     1212.83     34.06 o 
   1  -7   7     4944.78     4985.60     56.41 o 
   2  -7   7     9750.57     9613.73     97.28 o 
   3  -7   7     1600.14     1553.44     30.54 o 
   4  -7   7      134.30      142.53     16.62 o 
   5  -7   7      282.00      312.67     32.36 o 
   6  -7   7     1045.21     1013.12     48.13 o 
   7  -7   7      340.62      402.83     39.93 o 
  -8  -6   7       50.70       44.18     18.88 o 
  -7  -6   7      247.93      239.92     22.17 o 
  -6  -6   7      485.48      478.89     25.99 o 
  -5  -6   7     1416.08     1483.79     38.20 o 
  -4  -6   7      536.76      565.97     25.42 o 
  -3  -6   7       80.30       78.37     17.51 o 
  -2  -6   7     1948.33     1939.35     38.08 o 
  -1  -6   7     5128.84     5040.95     59.19 o 
   0  -6   7     6340.88     6371.23     74.78 o 
   1  -6   7      636.83      643.69     23.24 o 
   2  -6   7      366.07      391.14     17.42 o 
   3  -6   7      338.48      337.08     29.99 o 
   4  -6   7       99.02       61.86     54.78 o 
   5  -6   7      117.15      137.22     27.75 o 
   6  -6   7      538.83      576.79     49.19 o 
   7  -6   7     1322.78     1388.50     56.86 o 
  -8  -5   7      598.47      633.19     31.94 o 
  -7  -5   7      355.91      354.21     24.40 o 
  -6  -5   7       18.95       12.84     14.11 o 
  -5  -5   7     1837.45     1851.97     53.66 o 
  -4  -5   7     4091.86     4073.37     64.48 o 
  -3  -5   7     4103.09     4218.61     64.24 o 
  -2  -5   7     5936.98     6151.90     84.53 o 
  -1  -5   7       82.85       73.26      7.97 o 
   0  -5   7     1823.86     1862.09     31.79 o 
   1  -5   7     3155.21     3043.57     45.63 o 
   2  -5   7      248.98      214.88     16.48 o 
   3  -5   7      492.05      474.74     33.73 o 
   4  -5   7     1564.42     1453.58     50.61 o 
   5  -5   7      738.39      824.33     43.14 o 
   6  -5   7     1729.08     1650.56     57.09 o 
   7  -5   7       38.69       67.24     30.67 o 
  -8  -4   7      254.97      248.17     22.88 o 
  -7  -4   7     1884.07     1880.96     44.12 o 
  -6  -4   7     2237.71     2256.15     46.76 o 
  -5  -4   7       76.41       86.66     14.85 o 
  -4  -4   7        7.50       11.18     11.56 o 
  -3  -4   7     3635.16     3722.60     57.91 o 
  -2  -4   7     1817.91     1892.01     28.17 o 
  -1  -4   7     2285.80     2359.87     35.08 o 
   0  -4   7      604.10      654.09     22.17 o 
   1  -4   7     3791.50     3895.10     67.96 o 
   2  -4   7     5031.38     4958.30     66.25 o 
   3  -4   7     2648.82     2593.67     83.47 o 
   4  -4   7      149.30      157.28     29.08 o 
   5  -4   7     1023.17     1102.57     47.82 o 
   6  -4   7     2081.36     2060.14     63.66 o 
   7  -4   7      926.98      831.85     49.77 o 
  -8  -3   7      567.86      566.58     41.74 o 
  -7  -3   7      226.93      228.84     19.72 o 
  -6  -3   7      608.88      614.17     26.10 o 
  -5  -3   7     2952.93     3115.99     53.69 o 
  -4  -3   7       12.31       15.01     25.34 o 
  -3  -3   7       42.36       56.97      9.15 o 
  -2  -3   7     5015.26     5026.49     64.09 o 
  -1  -3   7     8252.05     8434.55     94.28 o 
   0  -3   7     2525.99     2428.00     39.04 o 
   1  -3   7      240.85      223.14     22.39 o 
   2  -3   7       70.45       67.88     27.20 o 
   3  -3   7     4532.31     4506.76     85.11 o 
   4  -3   7     1167.05     1127.71     54.03 o 
   5  -3   7      541.29      529.50     39.24 o 
   6  -3   7       19.52       32.66     28.63 o 
   7  -3   7     1200.10     1243.26     56.65 o 
  -8  -2   7      661.10      669.42     40.62 o 
  -7  -2   7      123.75      151.06     17.37 o 
  -6  -2   7     1314.22     1287.85     37.64 o 
  -5  -2   7     3516.90     3589.28     57.91 o 
  -4  -2   7     3890.05     3770.35     58.19 o 
  -3  -2   7     4799.62     4776.28     56.03 o 
  -2  -2   7      674.02      666.57     24.75 o 
  -1  -2   7      396.91      389.66     27.58 o 
   0  -2   7     1682.81     1666.47     43.23 o 
   1  -2   7     4332.79     4370.17     77.42 o 
   3  -2   7      172.83      115.97     29.22 o 
   4  -2   7     2131.38     2176.48     62.94 o 
   5  -2   7     1716.76     1722.10     58.43 o 
   6  -2   7      613.32      627.30     45.40 o 
   7  -2   7       11.88       30.78     42.86 o 
  -8  -1   7      954.98      947.25     32.36 o 
  -7  -1   7     1394.14     1419.13     35.73 o 
  -6  -1   7     1941.39     1960.46     40.49 o 
  -5  -1   7      163.04      181.04     15.49 o 
  -4  -1   7      231.59      255.20     34.66 o 
  -3  -1   7     1329.37     1270.35     29.16 o 
  -2  -1   7     2776.81     2958.47     51.05 o 
  -1  -1   7      248.90      252.74     18.09 o 
   0  -1   7      281.71      382.48     26.21 o 
   1  -1   7     1974.88     1866.94     50.61 o 
   2  -1   7     3493.26     3630.17     96.52 o 
   3  -1   7     3807.06     3784.23     81.36 o 
   4  -1   7      199.34      222.96     33.44 o 
   5  -1   7        5.23       10.91     29.92 o 
   6  -1   7     2497.16     2446.67     72.64 o 
  -7   0   7       26.93       23.72     13.37 o 
  -6   0   7      864.07      922.51     28.01 o 
  -5   0   7     1253.84     1167.62     27.14 o 
  -4   0   7      401.14      388.08     17.86 o 
  -3   0   7       83.47       73.63     14.19 o 
  -2   0   7     2946.74     2942.62     44.28 o 
  -1   0   7     5498.91     5479.08     88.64 o 
   0   0   7     2107.87     2251.58     70.80 o 
   1   0   7      289.44      297.93     21.64 o 
   2   0   7     1134.73     1164.98     48.60 o 
   3   0   7     3331.43     3443.45     79.53 o 
   4   0   7     1475.52     1441.47     91.67 o 
   5   0   7     1565.01     1592.59     61.95 o 
   6   0   7        0.32       37.81     34.69 o 
  -7   1   7      198.14      181.86     45.46 o 
  -6   1   7       16.66        3.73     32.79 o 
  -5   1   7     2982.65     3023.67     77.28 o 
  -4   1   7     1815.29     1811.76     44.35 o 
  -3   1   7     2938.76     3029.16    106.95 o 
  -2   1   7        0.91       11.08     11.79 o 
  -1   1   7      593.00      595.37     23.81 o 
   0   1   7     2641.24     2679.03     43.65 o 
   1   1   7     1897.36     1821.17     33.61 o 
   2   1   7     1113.24     1208.91     51.00 o 
   3   1   7       10.35       -1.79     28.76 o 
   4   1   7      382.85      405.80     60.37 o 
   5   1   7      625.24      610.22     57.02 o 
   6   1   7      742.39      777.42     53.86 o 
  -8   2   7      504.57      538.69     42.60 o 
  -7   2   7     1168.78     1103.80     76.02 o 
  -6   2   7     3143.58     3097.50    110.31 o 
  -5   2   7      274.59      279.49     41.74 o 
  -4   2   7      207.63      200.84     45.09 o 
  -3   2   7     1970.87     1968.57     52.05 o 
  -2   2   7     4608.60     4461.56     90.32 o 
  -1   2   7     1568.11     1535.73     39.08 o 
   0   2   7      188.54      221.66     19.60 o 
   1   2   7       48.40       82.73     36.52 o 
   2   2   7       11.28        4.47     35.03 o 
   3   2   7      375.83      443.73     84.22 o 
   4   2   7        8.85      -30.22     48.82 o 
   5   2   7      119.19      160.59     36.89 o 
  -7   3   7       24.54       26.55     24.50 o 
  -6   3   7     2630.20     2461.89     68.20 o 
  -5   3   7     2521.60     2330.96     61.95 o 
  -4   3   7     1598.38     1476.52     47.21 o 
  -3   3   7       53.94       50.93     19.41 o 
  -2   3   7      687.37      658.74     22.15 o 
  -1   3   7     2220.22     2206.97     53.55 o 
   0   3   7      560.41      592.65     30.95 o 
   1   3   7      488.42      509.05     47.70 o 
   2   3   7       62.05       72.29     35.77 o 
   3   3   7     1689.16     1627.01     77.51 o 
   4   3   7     2112.28     2066.74     92.42 o 
   5   3   7     1146.18     1214.42    142.73 o 
  -7   4   7      376.23      353.70     35.65 o 
  -6   4   7      108.68      102.12     25.68 o 
  -5   4   7     2352.81     2026.00     58.46 o 
  -4   4   7      724.28      624.75     39.50 o 
  -3   4   7     1952.72     1880.77     52.34 o 
  -2   4   7      100.77      109.13     21.68 o 
  -1   4   7     1045.83     1029.38     42.19 o 
   0   4   7     2045.22     2094.00     54.36 o 
   1   4   7     1055.25     1102.31     62.61 o 
   2   4   7     2126.02     2033.95     80.49 o 
   3   4   7        1.68      -37.27     37.27 o 
   4   4   7      581.41      541.09     61.12 o 
  -6   5   7      571.63      555.87     38.28 o 
  -5   5   7       28.13       24.31     25.34 o 
  -4   5   7      362.22      377.13     46.95 o 
  -3   5   7     1660.55     1558.10     49.93 o 
  -2   5   7     2639.98     2748.74     52.62 o 
  -1   5   7      441.28      519.90     37.52 o 
   0   5   7      105.67       76.02     38.01 o 
   1   5   7      125.21      167.69     41.74 o 
   2   5   7      626.34      579.85     55.15 o 
   3   5   7      572.14      615.62     60.37 o 
  -5   6   7     1437.38     1365.35     51.89 o 
  -4   6   7     1178.70     1050.10    190.80 o 
  -3   6   7       84.58       87.24     23.45 o 
  -2   6   7      152.99      159.05     21.29 o 
  -1   6   7      414.02      449.39     34.79 o 
   0   6   7      133.13      131.92     41.74 o 
   1   6   7       52.36       66.33     39.50 o 
   2   6   7      269.48      291.42     48.45 o 
  -4   7   7      509.40      558.81     64.84 o 
  -3   7   7      275.69      309.87     48.07 o 
  -2   7   7        0.52       38.12     18.93 o 
  -1   7   7      666.33      707.47     33.45 o 
   0   7   7     1009.08     1048.65     68.57 o 
  -3 -13   8       19.50       14.35     18.32 o 
  -2 -13   8     1506.42     1476.02     35.67 o 
  -1 -13   8      271.77      339.54     29.44 o 
   0 -13   8        0.91       19.38     29.07 o 
   1 -13   8      299.34      304.09     40.25 o 
   2 -13   8     1002.41      983.81     59.62 o 
   3 -13   8     1895.06     2051.09     82.73 o 
  -4 -12   8      595.09      611.62     30.23 o 
  -3 -12   8      492.34      486.01     36.52 o 
  -2 -12   8      547.15      503.83     23.20 o 
  -1 -12   8      828.51      861.17     27.34 o 
   0 -12   8     2476.21     2456.65     56.22 o 
   1 -12   8     1317.49     1428.01     67.82 o 
   2 -12   8      141.26      184.09     33.54 o 
   3 -12   8      250.88      303.34     38.01 o 
   4 -12   8      462.48      594.33     39.93 o 
  -5 -11   8      289.89      303.01     31.30 o 
  -4 -11   8     1361.86     1471.55     41.81 o 
  -3 -11   8     1741.84     1713.93     42.66 o 
  -2 -11   8     1968.94     1997.99     44.46 o 
  -1 -11   8      114.61      104.93     14.26 o 
   0 -11   8      226.40      228.02     21.92 o 
   1 -11   8     1126.68     1116.06     37.43 o 
   2 -11   8      960.20      887.40     33.85 o 
   3 -11   8      160.03      206.23     26.44 o 
   4 -11   8      190.35      198.96     29.07 o 
   5 -11   8      249.15      299.61     57.39 o 
  -6 -10   8     1130.31     1146.55     40.08 o 
  -5 -10   8      948.21     1045.38     67.08 o 
  -4 -10   8      424.52      436.93     33.54 o 
  -3 -10   8       26.93       38.15     20.50 o 
  -2 -10   8     1577.91     1524.68     38.20 o 
  -1 -10   8     1520.25     1508.53     60.74 o 
   0 -10   8      448.52      446.16     47.33 o 
   1 -10   8      817.36      837.34     28.38 o 
   2 -10   8     2129.62     2142.55     41.95 o 
   3 -10   8     1135.05     1167.15     34.96 o 
   4 -10   8      883.49      905.04     42.00 o 
   5 -10   8      270.02      362.97     56.64 o 
  -6  -9   8        0.99      -15.16     15.16 o 
  -5  -9   8     1240.73     1110.39     36.82 o 
  -4  -9   8      416.03      442.00     24.62 o 
  -3  -9   8      583.48      611.31     26.86 o 
  -2  -9   8      381.97      394.66     22.06 o 
  -1  -9   8     3497.13     3477.28     58.91 o 
   0  -9   8     4242.20     4039.44     69.12 o 
   1  -9   8     1073.57     1086.53     31.03 o 
   2  -9   8        5.58       21.52     15.61 o 
   3  -9   8      197.15      217.33     17.94 o 
   4  -9   8     1415.97     1416.47     31.05 o 
   5  -9   8      953.16      913.03     39.88 o 
   6  -9   8      413.43      514.92     40.11 o 
  -7  -8   8      591.26      665.56     35.40 o 
  -6  -8   8      263.67      256.43     22.70 o 
  -5  -8   8        9.23       20.71     14.47 o 
  -4  -8   8      793.52      837.00     30.42 o 
  -3  -8   8     4872.58     4779.14     74.99 o 
  -2  -8   8     2671.24     2702.00     50.39 o 
  -1  -8   8      612.42      641.20     25.77 o 
   0  -8   8      666.27      616.66     29.89 o 
   1  -8   8      424.27      434.42     26.72 o 
   2  -8   8       76.27       74.80     13.16 o 
   3  -8   8       75.30       62.09     12.65 o 
   4  -8   8        0.70       -8.96     15.14 o 
   5  -8   8      928.67      906.29     57.39 o 
   6  -8   8      726.68      745.86     61.86 o 
  -7  -7   8      552.45      528.30     30.56 o 
  -6  -7   8     2422.52     2438.06     59.62 o 
  -5  -7   8     2869.06     2860.85     55.45 o 
  -4  -7   8     1309.00     1342.22     36.71 o 
  -3  -7   8        3.83        7.17     12.52 o 
  -2  -7   8     2811.43     2864.42     51.22 o 
  -1  -7   8     3593.12     3508.52     46.72 o 
   0  -7   8      752.46      709.15     23.03 o 
   1  -7   8      154.47      163.38     15.80 o 
   2  -7   8      384.53      373.63     17.72 o 
   3  -7   8      606.44      635.08     23.04 o 
   4  -7   8      855.80      857.91     42.07 o 
   5  -7   8        3.06       18.55     25.07 o 
   6  -7   8      620.96      669.62     44.14 o 
  -8  -6   8     1274.67     1340.86     42.30 o 
  -7  -6   8      124.85      115.04     19.31 o 
  -6  -6   8       28.63       53.90     15.91 o 
  -5  -6   8     1765.24     1797.26     42.30 o 
  -4  -6   8     3466.37     3420.99     59.20 o 
  -3  -6   8     1940.23     2002.75     41.70 o 
  -2  -6   8      382.33      362.30     26.46 o 
  -1  -6   8     1081.24     1080.87     23.58 o 
   0  -6   8     3594.64     3534.05     48.99 o 
   1  -6   8     1256.34     1274.60     30.71 o 
   2  -6   8        9.32       19.21     12.48 o 
   3  -6   8      533.94      538.74     24.61 o 
   4  -6   8     5686.52     5327.46    135.65 o 
   5  -6   8     2262.70     2155.17     61.64 o 
   6  -6   8     1050.11     1051.73     81.98 o 
  -8  -5   8      245.02      289.95     24.09 o 
  -7  -5   8      996.53     1000.64     34.81 o 
  -6  -5   8      168.30      165.87     18.88 o 
  -5  -5   8       50.21       74.98     26.83 o 
  -4  -5   8     1408.44     1421.69     54.78 o 
  -3  -5   8     2898.47     2884.77     50.76 o 
  -2  -5   8     2164.26     2017.40     40.25 o 
  -1  -5   8        0.76       -1.12     10.67 o 
   0  -5   8     1082.17     1056.09     27.14 o 
   1  -5   8     4721.13     4767.98     64.01 o 
   2  -5   8     4359.59     4252.81     62.03 o 
   3  -5   8      587.31      583.46     37.27 o 
   4  -5   8       39.03       59.39     32.79 o 
   5  -5   8      965.16      861.15     45.52 o 
   6  -5   8      618.69      619.17     43.81 o 
  -8  -4   8      155.95      155.67     20.23 o 
  -7  -4   8     1198.94     1188.40     38.01 o 
  -6  -4   8     1236.55     1214.37     35.12 o 
  -5  -4   8     2353.01     2473.37     71.92 o 
  -4  -4   8      308.62      295.72     18.88 o 
  -3  -4   8     1029.75     1027.06     29.29 o 
  -2  -4   8     1555.37     1487.93     26.87 o 
  -1  -4   8     4636.36     4555.15     58.35 o 
   0  -4   8     3867.59     3936.46     54.74 o 
   1  -4   8       71.15       89.02     22.06 o 
   2  -4   8      932.80      880.80     28.24 o 
   3  -4   8     2262.73     1939.64    246.70 o 
   4  -4   8     1137.79     1108.80     48.35 o 
   5  -4   8        6.62        9.65     28.33 o 
   6  -4   8      451.07      489.03     41.54 o 
  -8  -3   8      323.97      393.03     24.40 o 
  -7  -3   8       71.43       80.16     16.44 o 
  -6  -3   8       68.44       66.52     14.96 o 
  -5  -3   8     1421.64     1370.05     35.20 o 
  -4  -3   8     3055.63     3063.84     52.63 o 
  -3  -3   8     1693.02     1659.04     28.94 o 
  -2  -3   8       47.38       71.43     14.11 o 
  -1  -3   8     1227.67     1206.51     72.67 o 
   0  -3   8     1990.75     2048.08     38.82 o 
   1  -3   8     3205.42     3229.58     66.13 o 
   2  -3   8      572.03      604.36     35.84 o 
   3  -3   8      119.96      109.49     31.30 o 
   4  -3   8     3959.15     3882.12     83.52 o 
   5  -3   8     2701.84     2586.08    106.21 o 
   6  -3   8      634.85      689.85     48.17 o 
  -8  -2   8      720.26      693.94     30.03 o 
  -7  -2   8     1311.45     1390.61     40.25 o 
  -6  -2   8      816.79      795.75     28.01 o 
  -5  -2   8      494.09      542.50     24.62 o 
  -4  -2   8      867.33      904.95     22.85 o 
  -3  -2   8     1131.86     1102.87     24.68 o 
  -2  -2   8     1381.38     1414.56     35.83 o 
  -1  -2   8      484.88      489.68     27.27 o 
   0  -2   8     2017.37     2047.37     39.89 o 
   1  -2   8     5576.76     5944.90    100.37 o 
   2  -2   8     2965.36     2466.93    389.80 o 
   3  -2   8     3251.32     3213.89     75.34 o 
   4  -2   8       27.32        9.14     29.44 o 
   5  -2   8      599.96      646.00     45.29 o 
   6  -2   8     1197.20     1159.60     57.03 o 
  -7  -1   8      600.10      635.42     27.56 o 
  -6  -1   8     1054.13     1095.31     51.80 o 
  -5  -1   8     1179.48     1248.99     43.23 o 
  -4  -1   8       56.71       63.82     13.37 o 
  -3  -1   8      874.71      871.50     30.14 o 
  -2  -1   8     3572.45     3579.51     60.73 o 
  -1  -1   8     3354.68     3407.24     69.31 o 
   0  -1   8     3436.22     3701.20     97.64 o 
   1  -1   8      439.32      471.96     33.84 o 
   2  -1   8      513.30      570.31     39.00 o 
   3  -1   8      707.42      723.31     44.26 o 
   4  -1   8     2182.59     2280.37    118.50 o 
   5  -1   8      208.88      237.75     38.43 o 
   6  -1   8     1033.52      998.44     55.98 o 
  -6   0   8       46.54       27.88     13.37 o 
  -5   0   8     2501.79     2507.61     64.55 o 
  -4   0   8     4515.35     4489.81    136.76 o 
  -3   0   8     2496.52     2478.57     84.24 o 
  -2   0   8     2018.49     2014.21     38.13 o 
  -1   0   8       46.33       63.90     29.44 o 
   0   0   8      431.88      436.01     42.48 o 
   1   0   8      743.29      769.90     58.13 o 
   2   0   8      198.52      214.44     32.86 o 
   3   0   8      188.08      155.41     33.00 o 
   4   0   8     2983.39     2951.29     78.15 o 
   5   0   8      418.47      480.77     45.47 o 
  -6   1   8     1271.97     1101.57     72.29 o 
  -5   1   8      172.65      199.44     19.46 o 
  -4   1   8      112.33      124.25     18.12 o 
  -3   1   8     2133.72     2166.82     39.55 o 
  -2   1   8      925.76      892.97     31.25 o 
  -1   1   8     1309.40     1367.21     28.37 o 
   0   1   8      224.06      222.58     17.80 o 
   1   1   8     3396.92     3386.68    101.36 o 
   2   1   8     3148.79     3201.10    102.11 o 
   3   1   8     1798.77     1802.30     61.19 o 
   4   1   8       30.13       31.20     32.78 o 
   5   1   8      957.77      936.58     56.56 o 
  -7   2   8      854.44      804.49     44.93 o 
  -6   2   8       79.10       89.44     39.50 o 
  -5   2   8     1982.58     1843.15     83.47 o 
  -4   2   8       80.63       61.12     32.79 o 
  -3   2   8      580.33      574.54     21.61 o 
  -2   2   8     1270.85     1269.92     27.99 o 
  -1   2   8     3034.54     3195.42     53.98 o 
   0   2   8     1832.40     1794.59     37.68 o 
   1   2   8        6.15      -12.67     32.05 o 
   2   2   8     1510.52     1556.95     75.28 o 
   3   2   8     3566.73     3523.82    114.78 o 
   4   2   8     1482.17     1572.71     99.87 o 
   5   2   8       75.49       77.90     37.41 o 
  -7   3   8        3.59      -14.78     25.34 o 
  -6   3   8      264.71      314.35     38.38 o 
  -5   3   8      943.16      903.58     42.54 o 
  -4   3   8     1339.67     1424.73     48.18 o 
  -3   3   8      878.69      932.13     32.16 o 
  -2   3   8       95.67      118.39     18.41 o 
  -1   3   8       23.38       23.21     12.35 o 
   0   3   8     1978.31     1947.49     76.77 o 
   1   3   8     1907.82     1898.30     77.51 o 
   2   3   8        2.43       12.67     36.52 o 
   3   3   8      284.97      339.12     49.94 o 
   4   3   8      711.89      649.16     64.84 o 
  -6   4   8     1180.32     1129.63     49.00 o 
  -5   4   8      261.29      289.91     30.97 o 
  -4   4   8      265.29      288.16     30.93 o 
  -3   4   8      362.82      408.10     25.50 o 
  -2   4   8      648.90      659.98     30.12 o 
  -1   4   8      529.70      536.12     27.08 o 
   0   4   8       42.01        8.94     35.77 o 
   1   4   8     1540.52     1430.99     72.29 o 
   2   4   8      630.35      702.08     59.62 o 
   3   4   8      946.62      870.52     67.08 o 
  -5   5   8      602.65      688.60     41.34 o 
  -4   5   8      165.91      185.96     27.36 o 
  -3   5   8       96.21      121.50     20.65 o 
  -2   5   8      448.31      478.25     31.56 o 
  -1   5   8     1579.83     1651.69     41.87 o 
   0   5   8      416.00      458.36     52.17 o 
   1   5   8        8.24       17.14     37.27 o 
   2   5   8      612.28      597.74     58.88 o 
  -4   6   8      686.51      830.97     44.03 o 
  -3   6   8      383.96      420.91     28.39 o 
  -2   6   8        8.40       14.60     30.99 o 
  -1   6   8      422.39      455.38     55.15 o 
   0   6   8     1216.52     1129.14     72.29 o 
  -3 -13   9        0.63      -18.77     24.45 o 
  -2 -13   9       44.60       37.32     14.96 o 
  -1 -13   9     1086.93     1102.39     31.70 o 
   0 -13   9      981.61     1038.21     64.84 o 
   1 -13   9      348.52      395.01     43.97 o 
   2 -13   9        6.94       17.14     28.32 o 
  -4 -12   9      637.17      680.03     32.59 o 
  -3 -12   9      740.09      697.23     31.34 o 
  -2 -12   9      560.15      558.60     39.44 o 
  -1 -12   9       74.73       94.68     15.14 o 
   0 -12   9      392.59      421.30     28.46 o 
   1 -12   9      710.63      723.66     34.20 o 
   2 -12   9      568.23      632.02     51.43 o 
   3 -12   9       86.40      128.15     24.95 o 
  -5 -11   9      635.26      659.15     33.31 o 
  -4 -11   9       31.27        4.78     16.02 o 
  -3 -11   9      832.28      847.56     32.41 o 
  -2 -11   9     1185.91     1195.82     35.42 o 
  -1 -11   9      281.15      313.14     19.17 o 
   0 -11   9        0.77      -19.01     19.01 o 
   1 -11   9       76.39       91.84     18.74 o 
   2 -11   9     1392.74     1444.90     36.54 o 
   3 -11   9     2110.46     2071.40     74.53 o 
   4 -11   9      989.30     1125.42     77.51 o 
  -6 -10   9       99.51      107.44     20.77 o 
  -5 -10   9     1569.69     1611.88     44.67 o 
  -4 -10   9      878.09      897.70     33.42 o 
  -3 -10   9      107.75       84.97     26.83 o 
  -2 -10   9      456.33      458.02     38.01 o 
  -1 -10   9      471.93      469.06     35.40 o 
   0 -10   9      726.16      682.86     33.99 o 
   1 -10   9      708.39      709.36     34.74 o 
   2 -10   9      233.03      240.08     19.11 o 
   3 -10   9      302.23      314.92     20.80 o 
   4 -10   9      710.35      670.54     35.84 o 
   5 -10   9      235.24      302.60     55.90 o 
  -6  -9   9      223.64      207.41     22.70 o 
  -5  -9   9      157.22      152.86     24.97 o 
  -4  -9   9     1885.19     1982.29     45.84 o 
  -3  -9   9     2496.08     2564.64     51.52 o 
  -1  -9   9      758.72      758.72     43.97 o 
   0  -9   9      148.87      122.23     24.60 o 
   1  -9   9      444.50      448.05     22.25 o 
   2  -9   9     1352.95     1265.09     28.31 o 
   3  -9   9        2.60        0.28     12.09 o 
   4  -9   9      543.59      530.75     43.02 o 
   5  -9   9     1228.03     1255.77     37.76 o 
  -7  -8   9     1206.83     1181.80     40.54 o 
  -6  -8   9     1737.20     1756.45     98.01 o 
  -5  -8   9     1958.34     1943.19     69.69 o 
  -4  -8   9        5.18        7.45     14.31 o 
  -3  -8   9      491.49      483.86     24.62 o 
  -2  -8   9      813.01      790.40     40.99 o 
  -1  -8   9     1032.94      978.59     47.70 o 
   0  -8   9        5.37       27.01     17.10 o 
   1  -8   9      599.73      592.62     22.52 o 
   2  -8   9     4956.87     4825.08     58.99 o 
   3  -8   9     3346.36     3263.79     54.64 o 
   4  -8   9     2309.84     2147.88     45.55 o 
   5  -8   9        2.10       30.00     35.77 o 
  -7  -7   9      154.61      168.88     22.36 o 
  -6  -7   9      333.25      351.26     24.83 o 
  -5  -7   9      905.39      893.82     32.36 o 
  -4  -7   9      102.23      106.03     16.77 o 
  -3  -7   9      140.37      144.84     16.83 o 
  -2  -7   9     1321.56     1344.98     35.12 o 
  -1  -7   9     2754.47     2757.64     75.28 o 
   0  -7   9     4031.43     3956.75     54.87 o 
   1  -7   9     1077.53     1039.36     30.21 o 
   2  -7   9        0.99       -3.93     12.57 o 
   3  -7   9     2097.04     1912.09     41.53 o 
   4  -7   9      642.36      655.09     38.83 o 
   5  -7   9     2056.91     2007.86     83.47 o 
   6  -7   9      121.60      114.72     48.82 o 
  -7  -6   9     1105.30     1133.41     37.88 o 
  -6  -6   9       33.69       52.10     16.64 o 
  -5  -6   9      159.87      181.21     18.88 o 
  -4  -6   9     2062.53     2021.21     44.12 o 
  -3  -6   9     2176.55     2153.74     44.65 o 
  -2  -6   9     2384.07     2388.56     46.53 o 
  -1  -6   9       12.64       42.22     18.68 o 
   0  -6   9      567.35      607.18     25.12 o 
   1  -6   9     2288.53     2276.19     42.48 o 
   2  -6   9     1353.60     1253.16     28.91 o 
   3  -6   9      386.30      449.43     32.62 o 
   4  -6   9      365.28      395.07     34.28 o 
   5  -6   9     1394.16     1276.85     51.97 o 
   6  -6   9     1690.24     1697.11     64.10 o 
  -8  -5   9       60.38       81.89     19.51 o 
  -7  -5   9      655.61      681.23     40.62 o 
  -6  -5   9     2558.23     2526.42     51.81 o 
  -5  -5   9     1185.23     1234.79     35.43 o 
  -4  -5   9      494.31      514.82     25.77 o 
  -3  -5   9      378.78      356.65     27.95 o 
  -2  -5   9     2373.43     2392.44     69.31 o 
  -1  -5   9     2499.85     2462.30     50.99 o 
   0  -5   9      312.35      330.79     29.02 o 
   1  -5   9        1.13       24.75     23.50 o 
   2  -5   9     4373.71     4284.80     81.14 o 
   3  -5   9     1733.54     1616.13     52.14 o 
   4  -5   9      843.99      879.46     61.12 o 
   5  -5   9        0.24       12.56     27.22 o 
   6  -5   9      960.93      957.53     51.36 o 
  -8  -4   9     1015.97     1091.44     37.67 o 
  -7  -4   9      550.50      568.35     29.29 o 
  -6  -4   9      234.42      277.49     21.99 o 
  -5  -4   9      556.52      547.06     26.10 o 
  -4  -4   9     1005.36     1074.47     32.78 o 
  -3  -4   9      530.73      559.05     25.03 o 
  -2  -4   9      850.48      827.32     36.15 o 
  -1  -4   9     3096.84     3102.85     47.41 o 
   0  -4   9     2894.98     2807.11     47.48 o 
   1  -4   9     2547.22     2468.73     45.94 o 
   2  -4   9       33.62       13.63     27.05 o 
   3  -4   9     1428.56     1384.39     50.81 o 
   4  -4   9     2068.51     2029.77     61.07 o 
   5  -4   9     1142.68     1265.75    107.70 o 
   6  -4   9      184.29      175.12     36.60 o 
  -8  -3   9      420.25      397.94     33.91 o 
  -7  -3   9     1125.92     1136.73     47.70 o 
  -6  -3   9      146.09      144.83     17.83 o 
  -5  -3   9      141.07      139.93     16.84 o 
  -4  -3   9     2255.46     2256.67     45.53 o 
  -3  -3   9     3651.15     3683.33     61.38 o 
  -2  -3   9     2468.10     2479.81     49.27 o 
  -1  -3   9      114.44       89.69     18.62 o 
   0  -3   9      688.84      741.27     28.51 o 
   1  -3   9     1842.93     1872.52     54.69 o 
   2  -3   9     3463.96     3389.13    132.66 o 
   3  -3   9       27.10       -7.02     16.02 o 
   4  -3   9      278.19      256.09     35.50 o 
   5  -3   9      583.79      563.98     44.23 o 
   6  -3   9     1013.73     1022.28     55.90 o 
  -8  -2   9       37.25       24.21     22.73 o 
  -7  -2   9     1030.90     1057.85     41.74 o 
  -6  -2   9     2437.68     2487.63     49.40 o 
  -5  -2   9     1600.52     1635.15     39.13 o 
  -4  -2   9      982.32     1053.23     30.97 o 
  -3  -2   9        2.17        6.64     21.24 o 
  -2  -2   9     2372.51     2445.08     50.03 o 
  -1  -2   9     3255.83     3303.70     83.85 o 
   0  -2   9      710.85      733.58     29.58 o 
   1  -2   9       57.30       47.04     28.01 o 
   2  -2   9     3369.53     3380.43     76.65 o 
   3  -2   9       88.17      110.33     31.33 o 
   4  -2   9       87.22      154.23     34.15 o 
   5  -2   9       26.39       16.92     32.15 o 
  -7  -1   9      154.96      184.05     18.88 o 
  -6  -1   9      316.85      313.74     21.00 o 
  -5  -1   9     1506.24     1543.33     54.41 o 
  -4  -1   9     3259.57     3311.83     58.96 o 
  -3  -1   9     2225.20     2169.71     46.46 o 
  -2  -1   9      359.08      379.63     24.97 o 
  -1  -1   9     1420.14     1524.20     77.51 o 
   0  -1   9     3223.82     3339.73     97.64 o 
   1  -1   9     1344.29     1382.82     61.49 o 
   2  -1   9      339.28      324.21     48.45 o 
   3  -1   9     1051.70     1104.47     73.79 o 
   4  -1   9     2665.16     2786.73     78.20 o 
   5  -1   9     1208.86     1270.56     61.33 o 
  -5   0   9       59.38       35.03     20.12 o 
  -4   0   9      330.42      421.06     23.82 o 
  -3   0   9     2172.09     2135.62     47.43 o 
  -2   0   9     2103.80     1979.09     49.19 o 
  -1   0   9      603.46      569.91     32.41 o 
   0   0   9     4250.01     4422.62     78.39 o 
   1   0   9     4797.12     4737.18    125.21 o 
   2   0   9     4067.43     4144.14     87.72 o 
   3   0   9       81.02       93.69     32.91 o 
   4   0   9       55.71       46.10     34.21 o 
   5   0   9      717.72      793.33     54.69 o 
  -6   1   9      219.94      214.65     46.21 o 
  -5   1   9      482.24      409.92     50.68 o 
  -4   1   9      127.33      119.54     17.46 o 
  -3   1   9      290.13      312.84     19.89 o 
  -2   1   9     3094.74     3005.19     53.25 o 
  -1   1   9     2250.74     2288.45     37.16 o 
   0   1   9      484.55      485.20     46.95 o 
   1   1   9      675.12      736.36     57.39 o 
   2   1   9      680.45      676.74     58.13 o 
   3   1   9     1174.81     1231.66     56.21 o 
   4   1   9      250.70      313.51     83.85 o 
  -7   2   9      435.54      364.54     37.41 o 
  -6   2   9      212.38      241.24     31.50 o 
  -5   2   9      876.46      888.48     43.28 o 
  -4   2   9     1776.55     1683.41     52.95 o 
  -3   2   9     1598.25     1507.50     38.87 o 
  -2   2   9       87.68      101.29     14.42 o 
  -1   2   9     2046.04     2059.22     60.55 o 
   0   2   9      119.74      113.29     36.52 o 
   1   2   9     1204.51     1057.59     64.10 o 
   2   2   9      106.38       50.68     39.50 o 
   3   2   9      663.08      737.86     66.33 o 
   4   2   9     2005.54     1997.43     96.14 o 
  -6   3   9      436.45      459.10     38.08 o 
  -5   3   9      119.73      117.03     25.57 o 
  -4   3   9       43.53       22.78     22.70 o 
  -3   3   9     1786.81     1746.01     43.23 o 
  -2   3   9      300.73      308.54     23.79 o 
  -1   3   9        1.30       -2.94     14.31 o 
   0   3   9     1261.99     1300.56     67.82 o 
   1   3   9     2258.82     2240.40     86.46 o 
   2   3   9     1776.65     1725.39     81.24 o 
   3   3   9      297.12      299.61     52.17 o 
  -5   4   9      264.95      226.57     47.70 o 
  -4   4   9        3.19       17.88     31.27 o 
  -3   4   9      485.70      512.29     29.26 o 
  -2   4   9     2220.06     2164.76     59.29 o 
  -1   4   9     2085.21     1989.97     83.47 o 
   0   4   9     1013.12      921.95     64.10 o 
   1   4   9       41.98       40.99     38.01 o 
   2   4   9      599.20      501.59     57.39 o 
  -4   5   9     1742.27     1842.62     52.05 o 
  -3   5   9     1081.56     1084.81     38.84 o 
  -2   5   9       98.63      116.60     32.40 o 
  -1   5   9      281.92      278.00     48.45 o 
   0   5   9      536.79      536.62     58.13 o 
  -2 -13  10      128.31      131.28     36.56 o 
  -1 -13  10      104.99       95.04     33.91 o 
   0 -13  10      729.94      752.80     54.03 o 
   1 -13  10     1514.95     1683.65     77.51 o 
  -4 -12  10       31.69        7.46     14.86 o 
  -3 -12  10      402.96      402.34     26.63 o 
  -2 -12  10      610.46      662.03     52.92 o 
  -1 -12  10     1326.65     1238.48     44.93 o 
   0 -12  10      256.21      200.68     24.34 o 
   1 -12  10      403.50      412.04     27.75 o 
   2 -12  10     1012.08      964.43     58.88 o 
   3 -12  10      252.30      276.57     29.87 o 
  -5 -11  10     1185.78     1191.85     41.15 o 
  -4 -11  10      812.25      840.99     72.29 o 
  -3 -11  10      890.19      697.59     99.87 o 
  -2 -11  10       97.67       77.25     17.01 o 
  -1 -11  10      508.70      547.80     43.97 o 
   0 -11  10     1748.07     1653.93     47.99 o 
   1 -11  10      151.99      165.40     22.01 o 
   2 -11  10      150.42      149.25     21.99 o 
   3 -11  10      974.43     1005.88     55.58 o 
   4 -11  10     1330.56     1401.92     82.73 o 
  -5 -10  10       39.46       34.89     17.50 o 
  -4 -10  10      623.01      671.74     31.34 o 
  -3 -10  10      884.67      815.21     32.22 o 
  -2 -10  10      370.63      406.19     36.52 o 
  -1 -10  10      155.74      153.53     28.32 o 
   0 -10  10     3722.28     3660.21     93.16 o 
   1 -10  10     1809.60     1836.80     48.80 o 
   2 -10  10     1517.30     1490.14     37.28 o 
   3 -10  10        0.96       23.02     20.65 o 
   4 -10  10      888.77      918.62     33.48 o 
  -6  -9  10       56.69       55.13     18.80 o 
  -5  -9  10       77.10       75.02     18.09 o 
  -4  -9  10      101.31      129.31     18.43 o 
  -3  -9  10      531.29      518.36     32.42 o 
  -2  -9  10     2129.64     2069.23     46.15 o 
  -1  -9  10      220.01      215.39     29.81 o 
   0  -9  10       11.25      -20.87     20.87 o 
   1  -9  10     3197.97     3070.65     44.21 o 
   2  -9  10     2326.08     2308.48     38.30 o 
   3  -9  10     2792.39     2507.45     49.66 o 
   4  -9  10      585.46      534.60     33.50 o 
   5  -9  10      117.23      134.55     29.78 o 
  -6  -8  10      290.76      336.31     25.57 o 
  -5  -8  10      882.18      908.75     34.48 o 
  -4  -8  10     1130.42     1101.47     35.22 o 
  -3  -8  10       53.31       68.80     16.40 o 
  -2  -8  10      220.35      207.23     18.88 o 
  -1  -8  10     2799.01     2680.87     76.77 o 
   0  -8  10     1856.83     1780.54     61.86 o 
   1  -8  10      575.60      605.39     25.93 o 
   2  -8  10      100.27      109.57     14.68 o 
   3  -8  10     1305.80     1212.00     35.58 o 
   4  -8  10     1706.20     1660.10     42.07 o 
   5  -8  10      256.88      325.98     36.08 o 
  -7  -7  10      585.54      632.47     35.77 o 
  -6  -7  10      190.45      178.38     31.68 o 
  -5  -7  10      284.62      300.55     22.70 o 
  -4  -7  10     1107.01     1124.96     35.12 o 
  -3  -7  10     3596.78     3621.05     75.65 o 
  -2  -7  10       43.27       22.36     23.10 o 
  -1  -7  10      100.49      115.52     25.34 o 
   0  -7  10     1671.51     1643.84     34.39 o 
   1  -7  10     1707.33     1680.88     36.94 o 
   2  -7  10      582.93      574.73     26.90 o 
   3  -7  10       44.71       41.75     17.78 o 
   4  -7  10      931.05      879.05     44.67 o 
  -7  -6  10      494.71      552.66     29.82 o 
  -6  -6  10      814.59      870.81     33.21 o 
  -5  -6  10     1159.92     1203.53     36.49 o 
  -4  -6  10      406.18      411.18     23.87 o 
  -3  -6  10      640.79      673.46     43.60 o 
  -2  -6  10      781.85      808.66     46.21 o 
  -1  -6  10     2024.97     2038.42     67.82 o 
   0  -6  10       78.33       90.05     16.91 o 
   1  -6  10     1470.50     1435.81     42.95 o 
   2  -6  10     2260.52     2201.15     44.66 o 
   3  -6  10     3476.74     3425.05     95.77 o 
   4  -6  10      271.36      335.36     34.90 o 
   5  -6  10       29.96       29.21     28.40 o 
  -7  -5  10       63.99       69.66     18.66 o 
  -6  -5  10      826.26      849.94     41.36 o 
  -5  -5  10     1311.19     1369.79     40.25 o 
  -4  -5  10     1256.09     1333.80     85.34 o 
  -3  -5  10        6.90        4.87     14.11 o 
  -2  -5  10     1245.72     1279.69     54.41 o 
  -1  -5  10     2559.23     2576.77     44.56 o 
   0  -5  10     3974.37     4046.12     60.42 o 
   1  -5  10      669.64      726.69     33.20 o 
   2  -5  10       12.62       32.95     24.00 o 
   3  -5  10      184.68      182.63     30.67 o 
   4  -5  10     1452.05     1183.26    209.43 o 
   5  -5  10      820.60      844.96     49.98 o 
  -7  -4  10      304.10      331.79     33.91 o 
  -6  -4  10      287.85      284.37     21.97 o 
  -5  -4  10      350.25      343.95     46.21 o 
  -4  -4  10     2518.79     2549.18     50.81 o 
  -3  -4  10     3796.61     3830.88     93.91 o 
  -2  -4  10     1511.75     1587.51     58.13 o 
  -1  -4  10      689.29      654.15     33.92 o 
   0  -4  10     3067.73     3203.64     53.76 o 
   1  -4  10       15.86       16.90     18.18 o 
   2  -4  10      550.08      611.55     39.53 o 
   3  -4  10        0.62       12.13     27.87 o 
   4  -4  10      736.45      617.11     96.89 o 
   5  -4  10     1406.20     1323.01     58.43 o 
  -7  -3  10     1417.07     1454.71     70.06 o 
  -6  -3  10     2984.78     3174.63     59.49 o 
  -5  -3  10     2604.21     2685.88     57.76 o 
  -4  -3  10      223.12      231.05     27.58 o 
  -3  -3  10      811.13      865.30     45.46 o 
  -2  -3  10     1660.53     1672.58     52.54 o 
  -1  -3  10      772.11      727.39     35.22 o 
   0  -3  10      200.90      212.47     21.42 o 
   1  -3  10      726.26      821.96     44.67 o 
   2  -3  10     2345.71     2448.79     65.82 o 
   3  -3  10     2460.96     1597.94     77.51 o 
   4  -3  10     1649.85     1533.66     61.26 o 
   5  -3  10       31.22       48.68     33.31 o 
  -7  -2  10       96.64       84.83     17.30 o 
  -6  -2  10       97.83      100.33     26.83 o 
  -5  -2  10     1360.17     1410.83     37.32 o 
  -4  -2  10      905.91     1006.91     47.70 o 
  -3  -2  10      309.67      335.81     23.56 o 
  -2  -2  10     4001.36     3921.30    104.34 o 
  -1  -2  10     4650.79     4781.58     81.32 o 
   0  -2  10     3136.43     3308.11    106.95 o 
   1  -2  10      146.53      175.48     30.44 o 
   2  -2  10       44.93       66.10     29.39 o 
   3  -2  10     1507.79     1411.16     57.66 o 
   4  -2  10     2070.33     2094.44     69.42 o 
   5  -2  10     1186.19     1182.46     61.02 o 
  -6  -1  10       40.28       32.67     15.49 o 
  -5  -1  10      133.84      155.02     25.34 o 
  -4  -1  10     2986.06     2932.79     78.26 o 
  -3  -1  10      984.43      916.92     34.15 o 
  -2  -1  10       62.60       68.76     26.83 o 
  -1  -1  10      251.93      245.92     23.97 o 
   0  -1  10     1277.87     1423.61     44.03 o 
   1  -1  10     1464.51     1521.17     73.04 o 
   3  -1  10      100.03      109.42     34.15 o 
   4  -1  10      623.93      648.95     49.75 o 
  -4   0  10       52.32       47.70     18.19 o 
  -3   0  10     1353.30     1346.96     61.49 o 
  -2   0  10      524.34      575.31     36.52 o 
  -1   0  10     1190.12     1131.31     39.89 o 
   0   0  10        1.61        5.96     33.54 o 
   1   0  10       36.92      116.27     40.25 o 
   2   0  10     1767.15     1834.20     85.71 o 
   3   0  10      803.56      924.74     52.92 o 
   4   0  10      265.88      280.25     79.00 o 
  -5   1  10     1676.47     1787.54     90.93 o 
  -4   1  10      739.68      761.14     46.21 o 
  -3   1  10        1.81       11.21     15.51 o 
  -2   1  10      464.43      495.72     26.89 o 
  -1   1  10     1655.09     1696.14     50.11 o 
   0   1  10     2559.18     2382.01     84.22 o 
   1   1  10      170.96      179.62     43.23 o 
   2   1  10      186.45      216.88     47.70 o 
   3   1  10      729.55      746.05     68.57 o 
  -6   2  10       37.84       42.93     27.40 o 
  -5   2  10      378.65      451.34     51.80 o 
  -4   2  10     1758.23     1738.01     44.62 o 
  -3   2  10     1315.24     1356.98     39.65 o 
  -2   2  10      742.86      729.71     56.40 o 
  -1   2  10       18.28       66.44     20.77 o 
   0   2  10      911.96      875.74     61.12 o 
   1   2  10     1626.73     1545.77     76.02 o 
   2   2  10      936.18      869.77     67.08 o 
  -5   3  10      721.28      774.10     35.33 o 
  -4   3  10       15.77       24.26     19.91 o 
  -3   3  10      927.39      891.03     35.60 o 
  -2   3  10     1374.57     1379.24     39.81 o 
  -1   3  10     1928.09     1803.65     80.49 o 
   0   3  10       39.24       64.10     40.25 o 
   1   3  10       33.73       46.95     41.74 o 
  -3   4  10      746.28      789.03     39.11 o 
  -2   4  10       63.96       84.22     44.72 o 
  -1   4  10      251.39      156.51     45.46 o 
   0   4  10      461.72      457.62     55.90 o 
  -1 -13  11      167.30      137.42     25.50 o 
   0 -13  11        0.18       -2.74     20.92 o 
  -3 -12  11       18.40       21.40     19.75 o 
  -2 -12  11     1449.90     1421.51     84.97 o 
  -1 -12  11      946.26      842.76     41.68 o 
   0 -12  11      505.04      508.50     33.74 o 
   1 -12  11       72.72       87.12     26.09 o 
   2 -12  11      874.59      884.85     65.96 o 
  -4 -11  11      540.17      551.86     39.87 o 
  -3 -11  11       39.31       29.88     16.55 o 
  -2 -11  11      310.04      314.17     32.79 o 
  -1 -11  11     2066.98     2114.44     72.29 o 
   0 -11  11     2292.39     2389.24     58.90 o 
   1 -11  11     2908.68     2845.90     63.65 o 
   2 -11  11      585.32      568.63    113.29 o 
   3 -11  11      139.78      107.05     23.85 o 
  -5 -10  11        0.81       -7.58     16.40 o 
  -4 -10  11      398.59      395.70     26.74 o 
  -3 -10  11     1362.70     1367.81     62.98 o 
  -2 -10  11     1766.80     1671.73     65.59 o 
  -1 -10  11      378.80      373.40     36.52 o 
   0 -10  11      135.68      125.96     27.58 o 
   1 -10  11      713.99      637.13     35.81 o 
   2 -10  11     1205.02     1127.64     43.23 o 
   3 -10  11      460.41      468.12     25.98 o 
  -6  -9  11      975.73      965.63     40.99 o 
  -5  -9  11     1403.34     1440.90     42.97 o 
  -4  -9  11      673.93      643.25     31.29 o 
  -3  -9  11      117.47      100.89     26.09 o 
  -2  -9  11      787.70      830.27     49.19 o 
  -1  -9  11     1181.82     1173.86     55.15 o 
   0  -9  11     1365.89     1329.63     58.13 o 
   1  -9  11        3.68      -12.64     31.30 o 
   2  -9  11     1043.73     1068.70     52.68 o 
   3  -9  11     1590.72     1459.63     38.92 o 
   4  -9  11     1386.46     1369.91     49.71 o 
  -6  -8  11        8.10       11.89     17.37 o 
  -5  -8  11      418.85      462.09     28.01 o 
  -4  -8  11      442.87      455.95     26.74 o 
  -3  -8  11      936.52      968.05     33.74 o 
  -2  -8  11       20.89       37.27     25.34 o 
  -1  -8  11      822.01      725.18     46.21 o 
   0  -8  11     1562.04     1547.26     61.86 o 
   1  -8  11     2551.94     2510.92     47.42 o 
   2  -8  11      647.33      662.31     29.79 o 
   3  -8  11      202.68      200.07     30.67 o 
   4  -8  11      618.70      629.04     35.66 o 
  -6  -7  11      388.47      371.36     26.42 o 
  -5  -7  11       17.89       43.32     26.09 o 
  -4  -7  11      225.66      223.11     28.69 o 
  -3  -7  11     2438.44     2497.48     52.28 o 
  -2  -7  11     2830.97     2781.49     81.24 o 
  -1  -7  11      546.45      589.54     44.72 o 
   0  -7  11       36.94       30.56     24.60 o 
   1  -7  11      845.40      841.34     30.73 o 
   2  -7  11     1676.46     1662.67     40.56 o 
   3  -7  11     1530.44     1502.43     40.59 o 
   4  -7  11      169.05      227.22     33.00 o 
  -7  -6  11      304.81      309.68     25.57 o 
  -6  -6  11     1229.01     1202.14     38.52 o 
  -5  -6  11     2232.58     2306.62     56.64 o 
  -4  -6  11      589.84      612.22     29.49 o 
  -3  -6  11      652.68      652.14     45.46 o 
  -2  -6  11     2026.73     2168.85     70.80 o 
  -1  -6  11      381.84      473.27     38.76 o 
   0  -6  11     1655.86     1707.51     37.97 o 
   1  -6  11      457.13      500.29     25.45 o 
   2  -6  11      407.10      430.17     26.24 o 
   3  -6  11     1591.09     1570.96     54.74 o 
   4  -6  11      781.55      754.50     45.77 o 
  -7  -5  11     1323.15     1243.13     50.68 o 
  -6  -5  11       32.53       44.02     17.51 o 
  -5  -5  11      347.79      361.31     24.40 o 
  -4  -5  11     1677.87     1730.80     43.06 o 
  -3  -5  11     1012.52     1047.16     51.43 o 
  -2  -5  11       11.86       25.34     24.60 o 
  -1  -5  11       12.58       41.74     23.85 o 
   0  -5  11     1359.47     1420.48     57.81 o 
   1  -5  11     2061.33     2188.16     45.75 o 
   2  -5  11     1433.40     1306.89     38.82 o 
   3  -5  11       92.19       76.54     30.22 o 
   4  -5  11     1143.81     1141.63     53.56 o 
  -7  -4  11      766.50      816.75     34.81 o 
  -6  -4  11      795.15      832.85     33.42 o 
  -5  -4  11       72.09       58.46     16.77 o 
  -4  -4  11      716.71      723.69     46.95 o 
  -3  -4  11     1440.62     1515.96     59.62 o 
  -2  -4  11     1861.81     1736.57     64.10 o 
  -1  -4  11       15.42       38.66     19.70 o 
   0  -4  11       17.78       33.92     20.12 o 
   1  -4  11     3099.36     3058.19     55.18 o 
   2  -4  11     4822.80     4511.22    138.25 o 
   3  -4  11     2081.61     1993.15     64.96 o 
   4  -4  11      440.61      371.16     55.15 o 
  -7  -3  11       74.16       81.52     29.07 o 
  -6  -3  11      636.83      651.63     47.33 o 
  -5  -3  11      235.14      264.58     32.05 o 
  -4  -3  11       47.22       52.92     24.60 o 
  -3  -3  11      455.46      467.31     38.01 o 
  -2  -3  11      980.97     1025.50     37.15 o 
  -1  -3  11     1749.29     1853.40     48.17 o 
   0  -3  11     3217.90     3361.22     68.36 o 
   1  -3  11      324.03      363.71     26.29 o 
   2  -3  11       79.84       95.85     31.80 o 
   3  -3  11     1183.23     1081.05     54.39 o 
   4  -3  11      795.79      896.04     53.92 o 
  -6  -2  11        5.96       16.40     23.85 o 
  -5  -2  11      886.66      927.91     49.94 o 
  -4  -2  11      442.00      498.61     38.76 o 
  -3  -2  11     2575.66     2343.25     72.29 o 
  -2  -2  11      379.40      403.42     30.56 o 
  -1  -2  11       25.56        0.00     27.58 o 
   0  -2  11      436.09      520.99     33.91 o 
   1  -2  11     1250.86     1257.34     70.80 o 
   2  -2  11      180.95      160.90     34.44 o 
   3  -2  11       40.36       26.22     37.27 o 
   4  -2  11      764.60      827.35     54.98 o 
  -5  -1  11      188.21      228.06     29.81 o 
  -4  -1  11       52.41       81.98     25.34 o 
  -3  -1  11      757.75      693.23     34.28 o 
  -2  -1  11     1360.68     1385.49     42.00 o 
  -1  -1  11      974.26     1080.79     63.72 o 
   0  -1  11      231.28      241.93     42.86 o 
   1  -1  11      912.65      948.78     67.08 o 
   2  -1  11     2210.22     2306.73     95.40 o 
   3  -1  11     1375.59     1368.77     60.96 o 
  -4   0  11      219.32      233.28     29.81 o 
  -3   0  11        6.27       21.20     19.16 o 
  -2   0  11     2141.70     2119.28     83.47 o 
  -1   0  11     1620.15     1669.79     84.22 o 
   0   0  11     1697.35     1859.70    153.91 o 
   1   0  11      970.28      962.94     64.84 o 
   2   0  11        2.05      -29.07     40.99 o 
   3   0  11      203.08      225.08     55.15 o 
  -4   1  11     1988.11     2070.97     57.42 o 
  -3   1  11     2487.43     2343.51     64.10 o 
  -2   1  11      359.39      427.98     24.02 o 
  -1   1  11       14.23       36.93     20.95 o 
   0   1  11      673.39      687.59     91.67 o 
   1   1  11      637.75      619.35     58.13 o 
   2   1  11      746.35      789.28     70.06 o 
  -4   2  11        1.93        5.23     20.82 o 
  -3   2  11      202.76      226.25     24.65 o 
  -2   2  11      486.65      509.79     52.92 o 
  -1   2  11      155.81      178.87     44.72 o 
   0   2  11        2.70      -16.42     20.77 o 
   1   2  11      594.38      683.45     62.61 o 
  -2   3  11      724.81      637.24     59.62 o 
  -2 -12  12       90.67       61.86     30.56 o 
  -1 -12  12      916.67      890.64     54.41 o 
   0 -12  12      839.92      891.54     42.43 o 
   1 -12  12      564.87      489.37     45.46 o 
  -4 -11  12      354.22      406.74     29.29 o 
  -3 -11  12     1359.57     1323.68     41.68 o 
  -2 -11  12     1472.76     1425.03     64.84 o 
  -1 -11  12      452.90      400.98     40.25 o 
   0 -11  12      172.23      124.80     25.09 o 
   1 -11  12      678.97      635.55     37.25 o 
   2 -11  12      602.97      508.30     43.23 o 
  -4 -10  12       20.70        2.30     17.72 o 
  -3 -10  12       69.49       66.45     18.97 o 
  -2 -10  12      806.18      832.51     52.92 o 
  -1 -10  12     1341.79     1360.93     61.86 o 
   0 -10  12      117.66      130.43     31.30 o 
   1 -10  12       89.46       64.84     22.55 o 
   2 -10  12      573.52      493.39     43.23 o 
   3 -10  12     1812.49     1714.41     52.48 o 
  -5  -9  12      426.07      422.55     49.94 o 
  -4  -9  12     1647.18     1630.55     45.31 o 
  -3  -9  12      218.46      213.46     22.73 o 
  -2  -9  12        0.39       -3.73     26.09 o 
  -1  -9  12     1064.34     1041.94     55.90 o 
   0  -9  12     2170.56     2078.66     73.79 o 
   1  -9  12     2094.49     1882.65     71.55 o 
   2  -9  12      247.78      270.55     37.27 o 
   3  -9  12      130.79      129.33     21.06 o 
  -5  -8  12       51.50       49.82     18.44 o 
  -4  -8  12     1520.92     1514.30     42.97 o 
  -3  -8  12      468.43      458.36     41.74 o 
  -2  -8  12     2608.13     2548.21     80.49 o 
  -1  -8  12     1019.12      972.63     53.66 o 
   0  -8  12      187.86      166.20     32.05 o 
   1  -8  12      649.95      606.68     49.19 o 
   2  -8  12     1494.74     1427.55     55.80 o 
   3  -8  12      228.29      272.83     25.66 o 
  -6  -7  12     1037.69     1126.27     40.11 o 
  -5  -7  12     1335.90     1420.56     42.44 o 
  -4  -7  12      159.00      210.31     50.68 o 
  -3  -7  12       53.32       17.14     26.09 o 
  -2  -7  12      826.06      828.78     51.43 o 
  -1  -7  12     1060.10      996.48     54.41 o 
   0  -7  12     1126.20      965.17     54.41 o 
   1  -7  12      365.92      349.29     23.84 o 
   2  -7  12      871.32      793.75     33.65 o 
   3  -7  12     1903.86     1801.19     45.67 o 
  -6  -6  12       26.87       60.34     19.10 o 
  -5  -6  12      166.49      162.93     21.22 o 
  -4  -6  12      662.64      681.21     48.45 o 
  -3  -6  12       12.98       32.79     24.60 o 
  -2  -6  12      109.02      129.68     29.81 o 
  -1  -6  12     3708.37     3502.20     97.64 o 
   0  -6  12     4782.59     4517.31    115.52 o 
   1  -6  12     2514.71     2449.99     49.70 o 
   2  -6  12      386.80      348.60     26.24 o 
   3  -6  12       31.97       24.04     21.83 o 
  -6  -5  12       20.86       35.81     17.51 o 
  -5  -5  12      130.18      140.79     32.42 o 
  -4  -5  12      857.52      941.32     52.92 o 
  -3  -5  12     1148.19     1253.61     58.13 o 
  -2  -5  12     3560.79     3568.54     97.64 o 
  -1  -5  12      334.86      384.58     38.76 o 
   0  -5  12      103.56      103.14     19.93 o 
   1  -5  12     1240.43     1209.68     38.84 o 
   2  -5  12     1291.70     1261.04     40.32 o 
   3  -5  12      450.07      484.16     42.01 o 
  -6  -4  12      306.90      356.38     32.42 o 
  -5  -4  12     1729.67     1730.61     66.33 o 
  -4  -4  12     1272.84     1355.72     60.37 o 
  -3  -4  12       96.89       85.71     26.83 o 
  -2  -4  12      693.47      643.95     47.70 o 
  -1  -4  12     1598.46     1611.36     64.84 o 
   0  -4  12      666.45      717.31     37.67 o 
   1  -4  12        0.19        6.50     19.68 o 
   2  -4  12      459.76      467.53     42.00 o 
   3  -4  12     1000.36     1144.11     57.02 o 
  -6  -3  12       42.16       56.64     26.09 o 
  -5  -3  12      866.43      797.48     49.19 o 
  -4  -3  12     1434.29     1553.97     63.35 o 
  -3  -3  12     1317.99     1273.73     58.88 o 
  -2  -3  12       88.28       92.42     27.58 o 
  -1  -3  12      649.38      710.07     51.43 o 
   0  -3  12     2122.18     2201.97     57.03 o 
   1  -3  12     1338.06     1310.08     40.73 o 
   2  -3  12      595.75      650.18     45.53 o 
   3  -3  12      504.02      497.06     54.41 o 
  -6  -2  12      159.97      158.01     30.56 o 
  -5  -2  12       12.56       15.65     25.34 o 
  -4  -2  12     1119.68     1036.72     53.66 o 
  -3  -2  12     1800.14     1629.24     64.10 o 
  -2  -2  12     1551.40     1608.69     46.82 o 
  -1  -2  12      459.55      475.11     31.50 o 
   0  -2  12        6.86        5.92     21.37 o 
   1  -2  12     1202.71     1180.71     61.12 o 
   2  -2  12     1706.27     1736.99     62.65 o 
  -4  -1  12      178.78      172.91     30.56 o 
  -3  -1  12       10.10       29.07     25.34 o 
  -2  -1  12      659.82      677.99     36.56 o 
  -1  -1  12     2537.24     2825.66    101.73 o 
   0  -1  12     1557.50     1633.47     70.06 o 
   1  -1  12      381.47      446.44     54.41 o 
   2  -1  12      192.72      243.72     53.66 o 
  -3   0  12      908.90      911.05     39.68 o 
  -2   0  12       20.47       11.82     20.40 o 
  -1   0  12       34.87       48.28     22.32 o 
   0   0  12     1565.23     1624.68    106.58 o 
   1   0  12      835.92      898.10     69.31 o 
  -3   1  12      419.71      497.23     35.79 o 
  -2   1  12     1047.98     1060.57     65.59 o 
  -1   1  12       43.21       54.51     23.09 o 
   0   1  12      192.85      235.42     40.62 o 
  -2 -11  13      772.26      798.23     55.90 o 
  -1 -11  13     1772.73     1780.54     72.29 o 
   0 -11  13      307.84      278.30     85.71 o 
  -3 -10  13      889.54      926.42     58.88 o 
  -2 -10  13      174.97      196.76     35.77 o 
  -1 -10  13      473.66      524.70     45.46 o 
   0 -10  13     1223.13     1237.21     61.86 o 
   1 -10  13     1021.28      948.78     57.39 o 
  -4  -9  13      911.33      874.05     36.49 o 
  -3  -9  13      884.32      939.09     57.39 o 
  -2  -9  13      686.51      676.74     52.17 o 
  -1  -9  13       30.23       27.58     27.58 o 
   0  -9  13      486.28      334.64     39.50 o 
   1  -9  13     1122.53     1100.82     61.12 o 
   2  -9  13      511.13      516.50     47.70 o 
  -5  -8  13       10.84       18.17     18.44 o 
  -4  -8  13      297.63      313.77     39.50 o 
  -3  -8  13     1426.58     1243.92     62.61 o 
  -2  -8  13     2470.21     2349.21     81.24 o 
  -1  -8  13     1165.42     1147.03     58.88 o 
   0  -8  13      131.78       73.79     29.81 o 
   1  -8  13       29.55       32.79     29.07 o 
   2  -8  13     2287.07     2309.71     83.47 o 
  -5  -7  13      475.74      481.80     30.14 o 
  -4  -7  13     2341.25     2370.08     82.73 o 
  -3  -7  13        3.47       34.28     27.58 o 
  -2  -7  13      323.67      317.50     39.50 o 
  -1  -7  13     1162.31     1022.56     56.64 o 
   0  -7  13     1862.47     1820.04     71.55 o 
   1  -7  13      758.31      837.73     55.90 o 
   2  -7  13       43.94       46.66     20.97 o 
  -5  -6  13       25.09       30.56     27.58 o 
  -4  -6  13      970.88     1017.35     56.64 o 
  -3  -6  13     2208.55     2056.31     76.02 o 
  -2  -6  13     1448.76     1411.61     64.10 o 
  -1  -6  13       85.90       58.13     28.32 o 
   0  -6  13        7.83        0.00     26.83 o 
   1  -6  13      632.23      691.65     52.92 o 
   2  -6  13      523.24      569.53     50.62 o 
  -5  -5  13     1727.87     1802.16     71.55 o 
  -4  -5  13      322.97      242.23     35.77 o 
  -3  -5  13      229.65      216.88     35.03 o 
  -2  -5  13      799.48      766.92     52.92 o 
  -1  -5  13     1215.70     1325.16     63.35 o 
   0  -5  13      305.49      327.19     40.25 o 
   1  -5  13      324.68      379.05     28.03 o 
   2  -5  13     1550.97     1565.91     45.52 o 
  -5  -4  13      733.67      838.47     55.15 o 
  -4  -4  13     1286.01     1325.16     61.12 o 
  -3  -4  13      161.28      164.71     32.79 o 
  -2  -4  13      173.94      149.06     31.30 o 
  -1  -4  13     1498.84     1580.05     67.08 o 
   0  -4  13     2766.16     2840.44     66.30 o 
   1  -4  13     1184.78     1265.39     41.17 o 
   2  -4  13      201.86      219.96     27.60 o 
  -5  -3  13       14.63       31.30     27.58 o 
  -4  -3  13      791.71      752.76     50.68 o 
  -3  -3  13     2128.71     1981.03     73.79 o 
  -2  -3  13     2793.54     2931.30     90.18 o 
  -1  -3  13      446.51      488.18     44.72 o 
   0  -3  13      208.84      237.10     29.19 o 
   1  -3  13      594.88      685.52     41.00 o 
  -4  -2  13      344.89      269.06     36.52 o 
  -3  -2  13       24.49       51.43     28.32 o 
  -2  -2  13     1304.88     1375.09     63.35 o 
  -1  -2  13      474.13      539.59     34.48 o 
   0  -2  13      429.90      450.82     34.01 o 
   1  -2  13      863.04      873.49     44.54 o 
  -3  -1  13       55.12       46.95     28.32 o 
  -2  -1  13       56.83       40.25     28.32 o 
  -1  -1  13     1702.47     1771.33    126.70 o 
   0  -1  13      939.34      890.42     50.31 o 
  -2  -9  14     1260.20     1281.18     65.59 o 
  -1  -9  14     1128.21     1149.27     63.35 o 
   0  -9  14       64.41       48.45     29.81 o 
  -3  -8  14      316.90      345.08     43.23 o 
  -2  -8  14       28.15       38.76     28.32 o 
  -1  -8  14      383.67      365.95     43.23 o 
   0  -8  14      547.02      521.72     48.45 o 
  -3  -7  14      896.13      945.05     59.62 o 
  -2  -7  14      448.50      380.11     43.23 o 
  -1  -7  14       30.36       23.85     27.58 o 
   0  -7  14      825.30      888.41     58.13 o 
   1  -7  14      899.93      909.28     59.62 o 
  -4  -6  14       52.49       56.64     29.81 o 
  -3  -6  14     1117.22     1120.20     61.86 o 
  -2  -6  14     1761.98     1744.02     73.04 o 
  -1  -6  14      830.52      823.57     57.39 o 
   0  -6  14      116.06       46.21     29.81 o 
  -3  -5  14      262.45      209.43     37.27 o 
  -2  -5  14      197.41      210.18     37.27 o 
  -1  -5  14      992.01     1006.17     60.37 o 
   0  -5  14     1191.84     1244.67     66.33 o 
  -3  -4  14      695.37      720.71     54.41 o 
  -2  -4  14      347.00      306.32     40.99 o 
  -1  -4  14       81.64       56.64     30.56 o 
   0  -4  14      379.82      378.62     44.72 o 
  -2  -3  14      734.53      775.87     55.90 o 
                                                 
